# Supplementary material for: Machine learning and multi-omics data reveal driver gene-based molecular subtypes in hepatocellular carcinoma for precision treatment
Source: PLoS Comput Biol. 2024 May 10;20(5):e1012113. doi: 10.1371/journal.pcbi.1012113 (PMC11230636; doi:10.1371/journal.pcbi.1012113)
Supplement: S1 Table — (XLS) [file pcbi.1012113.s012.xls]

## Sheet: Sheet1
S1 Table： Driver gene and their family number
Bold text indicates driver genes from three previous studies, and "Other" indicates genes without family information in the database.
Family name	Uniport ID	HUGO gene symbol
adenomatous polyposis coli (APC) family	O95996	APC2
adenomatous polyposis coli (APC) family	P25054	APC
AGC Ser/Thr protein kinase family	Q9Y2H1	STK38L
AGC Ser/Thr protein kinase family	P51817	PRKX
AGC Ser/Thr protein kinase family	O75116	ROCK2
AGC Ser/Thr protein kinase family	Q96BR1	SGK3
AGC Ser/Thr protein kinase family	P23443	RPS6KB1
AGC Ser/Thr protein kinase family	Q9UK32	RPS6KA6
AGC Ser/Thr protein kinase family	Q9Y243	AKT3
AGC Ser/Thr protein kinase family	Q09013	DMPK
AGC Ser/Thr protein kinase family	P35626	GRK3
AGC Ser/Thr protein kinase family	P31751	AKT2
AGC Ser/Thr protein kinase family	P32298	GRK4
AGC Ser/Thr protein kinase family	P34947	GRK5
AGC Ser/Thr protein kinase family	P43250	GRK6
AGC Ser/Thr protein kinase family	Q8WTQ7	GRK7
AGC Ser/Thr protein kinase family	P25098	GRK2
AGC Ser/Thr protein kinase family	O15021	MAST4
AGC Ser/Thr protein kinase family	Q9Y2H9	MAST1
AGC Ser/Thr protein kinase family	Q6P0Q8	MAST2
AGC Ser/Thr protein kinase family	P22694	PRKACB
AGC Ser/Thr protein kinase family	P22612	PRKACG
AGC Ser/Thr protein kinase family	O14578	CIT
AGC Ser/Thr protein kinase family	Q9UBS0	RPS6KB2
AGC Ser/Thr protein kinase family	P24723	PRKCH
AGC Ser/Thr protein kinase family	Q13237	PRKG2
AGC Ser/Thr protein kinase family	P17252	PRKCA
AGC Ser/Thr protein kinase family	Q96GX5	MASTL
AGC Ser/Thr protein kinase family	P41743	PRKCI
AGC Ser/Thr protein kinase family	Q13976	PRKG1
AGC Ser/Thr protein kinase family	P17612	PRKACA
AGC Ser/Thr protein kinase family	Q6DT37	CDC42BPG
AGC Ser/Thr protein kinase family	Q16512	PKN1
AGC Ser/Thr protein kinase family	Q16513	PKN2
AGC Ser/Thr protein kinase family	Q6P5Z2	PKN3
AGC Ser/Thr protein kinase family	P51812	RPS6KA3
AGC Ser/Thr protein kinase family	O75676	RPS6KA4
AGC Ser/Thr protein kinase family	P05129	PRKCG
AGC Ser/Thr protein kinase family	Q02156	PRKCE
AGC Ser/Thr protein kinase family	Q04759	PRKCQ
AGC Ser/Thr protein kinase family	Q15418	RPS6KA1
AGC Ser/Thr protein kinase family	Q15349	RPS6KA2
AGC Ser/Thr protein kinase family	O95835	LATS1
AGC Ser/Thr protein kinase family	Q9NRM7	LATS2
AGC Ser/Thr protein kinase family	O75582	RPS6KA5
AGC Ser/Thr protein kinase family	Q9Y5S2	CDC42BPB
AGC Ser/Thr protein kinase family	P05771	PRKCB
AGC Ser/Thr protein kinase family	Q9HBY8	SGK2
AGC Ser/Thr protein kinase family	Q05513	PRKCZ
AGC Ser/Thr protein kinase family	O60307	MAST3
AGC Ser/Thr protein kinase family	Q13464	ROCK1
AGC Ser/Thr protein kinase family	Q15208	STK38
AGC Ser/Thr protein kinase family	Q5VT25	CDC42BPA
AGC Ser/Thr protein kinase family	O00141	SGK1
ALB/AFP/VDB family	P02774	GC
ALB/AFP/VDB family	P02771	AFP
ALB/AFP/VDB family	P02768	ALB
ALB/AFP/VDB family	P43652	AFM
ARID family	O14497	ARID1A
ARID family	Q8NFD5	ARID1B
ARID family	Q68CP9	ARID2
ARID family	Q99856	ARID3A
ARID family	Q8IVW6	ARID3B
ARID family	A6NKF2	ARID3C
ARID family	P29374	ARID4A
ARID family	Q4LE39	ARID4B
ARID family	Q03989	ARID5A
ARID family	Q14865	ARID5B
ARID family	Q9BY66	KDM5A
ARID family	Q9UGL1	KDM5B
ARID family	P41229	KDM5C
ARID family	Q92833	JARID2
Axin-like	O15169	AXIN1
Axin-like	Q9Y2T1	AXIN2
BAF250(SWI/SNF-like complex subunit BAF250/Osa)	O14497	ARID1A
BAF250(SWI/SNF-like complex subunit BAF250/Osa)	Q8NFD5?	ARID1B
beta-catenin family	Q9UQB3	CTNND2
beta-catenin family	P35222	CTNNB1
beta-catenin family	O00192	ARVCF
beta-catenin family	O60716	CTNND1
beta-catenin family	P14923	JUP
beta-catenin family	Q99569	PKP4
beta-catenin family	Q9Y446	PKP3
beta-catenin family	Q13835	PKP1
beta-catenin family	Q99959	PKP2
BTB-kelch protein	Q8N653	LZTR1
BTB-kelch protein	A6NCF5	KLHL33
BTB-kelch protein	O14682	ENC1
BTB-kelch protein	O60662	KLHL41
BTB-kelch protein	O94889	KLHL18
BTB-kelch protein	O95198	KLHL2
BTB-kelch protein	Q0D2K2	KLHL30
BTB-kelch protein	Q13939	CCIN
BTB-kelch protein	Q14145	KEAP1
BTB-kelch protein	Q2TBA0	KLHL40
BTB-kelch protein	Q2WGJ6	KLHL38
BTB-kelch protein	Q3ZCT8	KBTBD12
BTB-kelch protein	Q53G59	KLHL12
BTB-kelch protein	Q53GT1	KLHL22
BTB-kelch protein	Q53HC5	KLHL26
BTB-kelch protein	Q6JEL2	KLHL10
BTB-kelch protein	Q6PF15	KLHL35
BTB-kelch protein	Q6TDP4	KLHL17
BTB-kelch protein	Q6TFL4	KLHL24
BTB-kelch protein	Q86V97	KBTBD6
BTB-kelch protein	Q8IXQ5	KLHL7
BTB-kelch protein	Q8IY47	KBTBD2
BTB-kelch protein	Q8N239	KLHL34
BTB-kelch protein	Q8N4N3	KLHL36
BTB-kelch protein	Q8NAB2	KBTBD3
BTB-kelch protein	Q8NBE8	KLHL23
BTB-kelch protein	Q8NFY9	KBTBD8
BTB-kelch protein	Q8WVZ9	KBTBD7
BTB-kelch protein	Q8WZ60	KLHL6
BTB-kelch protein	Q96M94	KLHL15
BTB-kelch protein	Q96NJ5	KLHL32
BTB-kelch protein	Q9H0H3	KLHL25
BTB-kelch protein	Q9H2C0	GAN
BTB-kelch protein	Q9NVX7	KBTBD4
BTB-kelch protein	Q9NXS3	KLHL28
BTB-kelch protein	Q9P2G3	KLHL14
BTB-kelch protein	Q9P2G9	KLHL8
BTB-kelch protein	Q9P2J3	KLHL9
BTB-kelch protein	Q9P2N7	KLHL13
BTB-kelch protein	Q9UH77	KLHL3
BTB-kelch protein	Q9UJP4	KLHL21
BTB-kelch protein	Q9Y2M5	KLHL20
BTB-kelch protein	Q9Y573	IPP
BTB-kelch protein	Q9Y6Y0	IVNS1ABP
bZIP family	Q9NS37	CREBZF
bZIP family	P17861	XBP1
bZIP family	Q8N1L9	BATF2
bZIP family	Q96BA8	CREB3L1
bZIP family	Q70SY1	CREB3L2
bZIP family	Q68CJ9	CREB3L3
bZIP family	Q16520	BATF
bZIP family	Q15744	CEBPE
bZIP family	Q9Y2D1	ATF5
bZIP family	O43889	CREB3
bZIP family	Q03060	CREM
bZIP family	P53567	CEBPG
bZIP family	P16220	CREB1
bZIP family	Q8IUR6	CREBRF
bZIP family	P17544	ATF7
bZIP family	Q8TEY5	CREB3L4
bZIP family	P53539	FOSB
bZIP family	O14867	BACH1
bZIP family	P15336	ATF2
bZIP family	P15408	FOSL2
bZIP family	Q9BYV9	BACH2
bZIP family	P18850	ATF6
bZIP family	Q02930	CREB5
bZIP family	P18848	ATF4
bZIP family	P17676	CEBPB
bZIP family	Q16534	HLF
bZIP family	P35638	DDIT3
bZIP family	P18847	ATF3
bZIP family	Q14494	NFE2L1
bZIP family	Q9Y4A8	NFE2L3
bZIP family	P01100	FOS
bZIP family	Q99941	ATF6B
bZIP family	Q8NHW3	MAFA
bZIP family	Q10586	DBP
bZIP family	P05412	JUN
bZIP family	P54845	NRL
bZIP family	P17275	JUNB
bZIP family	P17535	JUND
bZIP family	Q16236	NFE2L2
bZIP family	Q16621	NFE2
C5-methyltransferase family	O14717	TRDMT1
C5-methyltransferase family	Q9Y6K1	DNMT3A
C5-methyltransferase family	Q9UBC3	DNMT3B
C5-methyltransferase family	P26358	DNMT1
Cadherin	P12830	CDH1
Cadherin	P19022	CDH2
Cadherin	P22223	CDH3
Cadherin	P33151	CDH5
Cadherin	P55283	CDH4
Cadherin	P55285	CDH6
Cadherin	P55286	CDH8
Cadherin	P55287	CDH11
Cadherin	P55289	CDH12
Cadherin	P55290	CDH13
Cadherin	P55291	CDH15
Cadherin	Q12864	CDH17
Cadherin	Q13634	CDH18
Cadherin	Q86UP0	CDH24
Cadherin	Q8IXH8	CDH26
Cadherin	Q96JQ0	DCHS1
Cadherin	Q9BYE9	CDHR2
Cadherin	Q9H159	CDH19
Cadherin	Q9HBT6	CDH20
Cadherin	Q9UJ99	CDH22
Cadherin	Q9ULB4	CDH9
Cadherin	Q9ULB5	CDH7
Cadherin	Q9Y6N8	CDH10
calcium channel alpha-1 subunit (TC 1.A.1.11) family	Q01668	CACNA1D
calcium channel alpha-1 subunit (TC 1.A.1.11) family	O95180	CACNA1H
calcium channel alpha-1 subunit (TC 1.A.1.11) family	Q15878	CACNA1E
calcium channel alpha-1 subunit (TC 1.A.1.11) family	Q9P0X4	CACNA1I
calcium channel alpha-1 subunit (TC 1.A.1.11) family	O60840	CACNA1F
calcium channel alpha-1 subunit (TC 1.A.1.11) family	O00555	CACNA1A
calcium channel alpha-1 subunit (TC 1.A.1.11) family	Q00975	CACNA1B
calcium channel alpha-1 subunit (TC 1.A.1.11) family	Q13936	CACNA1C
calcium channel alpha-1 subunit (TC 1.A.1.11) family	O43497	CACNA1G
calcium channel alpha-1 subunit (TC 1.A.1.11) family	Q13698	CACNA1S
calcium channel alpha-1 subunit (TC 1.A.1.11) family	Q9ULQ1	TPCN1
calcium channel alpha-1 subunit (TC 1.A.1.11) family	Q8NHX9	TPCN2
CAMTA family	Q9Y6Y1	CAMTA1
CAMTA family	O94983	CAMTA2
Carbamoyl-phosphate synthase	P27708	CAD
Carbamoyl-phosphate synthase	P31327	CPS1
CARD caspase recruitment domain	O43353	RIPK2
CARD caspase recruitment domain	O14727	APAF1
CARD caspase recruitment domain	P42575	CASP2
CARD caspase recruitment domain	Q13490	BIRC2
CARD caspase recruitment domain	Q8TDM6	DLG5
CARD caspase recruitment domain	O95999	BCL10
CARD caspase recruitment domain	P51878	CASP5
CARD caspase recruitment domain	Q9ULZ3	PYCARD
CARD caspase recruitment domain	Q9BWT7	CARD10
CARD caspase recruitment domain	Q9BXL6	CARD14
CARD caspase recruitment domain	P78560	CRADD
CARD caspase recruitment domain	P29466	CASP1
CARD caspase recruitment domain	P49662	CASP4
CARD caspase recruitment domain	Q5EG05	CARD16
CARD caspase recruitment domain	Q9BXL7	CARD11
CARD caspase recruitment domain	Q9Y2G2	CARD8
CARD caspase recruitment domain	Q9Y239	NOD1
CARD caspase recruitment domain	Q9NPP4	NLRC4
CARD caspase recruitment domain	Q9HC29	NOD2
CARD caspase recruitment domain	Q9C000	NLRP1
CARD caspase recruitment domain	P57730	CARD18
CARD caspase recruitment domain	Q9BX69	CARD6
CARD caspase recruitment domain	Q5XLA6	CARD17
CBFA2T family	O75081	CBFA2T3
CBFA2T family	O43439	CBFA2T2
CBFA2T family	Q06455	RUNX1T1
CDI family	P38936	CDKN1A
CDI family	P49918	CDKN1C
CDI family	P46527	CDKN1B
CDKN2 cyclin-dependent kinase inhibitor family	P42771	CDKN2A
CDKN2 cyclin-dependent kinase inhibitor family	P42773	CDKN2C
CDKN2 cyclin-dependent kinase inhibitor family	P42772	CDKN2B
class V-like SAM-binding methyltransferase superfamily	Q8NB12	SMYD1
class V-like SAM-binding methyltransferase superfamily	Q9H7B4	SMYD3
class V-like SAM-binding methyltransferase superfamily	O15047	SETD1A
class V-like SAM-binding methyltransferase superfamily	Q9BYW2	SETD2
class V-like SAM-binding methyltransferase superfamily	Q9H5I1	SUV39H2
class V-like SAM-binding methyltransferase superfamily	Q53H47	SETMAR
class V-like SAM-binding methyltransferase superfamily	Q86TU7	SETD3
class V-like SAM-binding methyltransferase superfamily	Q9H9B1	EHMT1
class V-like SAM-binding methyltransferase superfamily	Q15910	EZH2
class V-like SAM-binding methyltransferase superfamily	Q96KQ7	EHMT2
class V-like SAM-binding methyltransferase superfamily	Q86Y97	KMT5C
class V-like SAM-binding methyltransferase superfamily	Q8NEZ4	KMT2C
class V-like SAM-binding methyltransferase superfamily	Q9NR48	ASH1L
class V-like SAM-binding methyltransferase superfamily	Q03164	KMT2A
class V-like SAM-binding methyltransferase superfamily	Q9UMN6	KMT2B
class V-like SAM-binding methyltransferase superfamily	Q9NQR1	KMT5A
class V-like SAM-binding methyltransferase superfamily	Q96L73	NSD1
class V-like SAM-binding methyltransferase superfamily	Q8IZD2	KMT2E
class V-like SAM-binding methyltransferase superfamily	Q4FZB7	KMT5B
class V-like SAM-binding methyltransferase superfamily	Q9NQV6	PRDM10
class V-like SAM-binding methyltransferase superfamily	Q9NQV5	PRDM11
class V-like SAM-binding methyltransferase superfamily	Q9GZV8	PRDM14
class V-like SAM-binding methyltransferase superfamily	Q9BZ95	NSD3
class V-like SAM-binding methyltransferase superfamily	Q92800	EZH1
class V-like SAM-binding methyltransferase superfamily	Q6GMV2	SMYD5
class V-like SAM-binding methyltransferase superfamily	Q8NE22	SETD9
class V-like SAM-binding methyltransferase superfamily	Q9H4Q3	PRDM13
class V-like SAM-binding methyltransferase superfamily	Q9UKN5	PRDM4
class V-like SAM-binding methyltransferase superfamily	O96028	NSD2
class V-like SAM-binding methyltransferase superfamily	O14686	KMT2D
class V-like SAM-binding methyltransferase superfamily	Q8TBK2	SETD6
class V-like SAM-binding methyltransferase superfamily	Q8WTS6	SETD7
class V-like SAM-binding methyltransferase superfamily	Q9UPS6	SETD1B
class V-like SAM-binding methyltransferase superfamily	Q15047	SETDB1
class V-like SAM-binding methyltransferase superfamily	O43463	SUV39H1
class V-like SAM-binding methyltransferase superfamily	Q8IYR2	SMYD4
class V-like SAM-binding methyltransferase superfamily	Q13029	PRDM2
class V-like SAM-binding methyltransferase superfamily	P57071	PRDM15
class V-like SAM-binding methyltransferase superfamily	O75626	PRDM1
class V-like SAM-binding methyltransferase superfamily	Q96T68	SETDB2
class V-like SAM-binding methyltransferase superfamily	Q9NRG4	SMYD2
class V-like SAM-binding methyltransferase superfamily	Q9NQX1	PRDM5
class V-like SAM-binding methyltransferase superfamily	Q9NQV7	PRDM9
class V-like SAM-binding methyltransferase superfamily	Q9NQX0	PRDM6
class V-like SAM-binding methyltransferase superfamily	Q9NQV8	PRDM8
Classic translation factor GTPase family	Q969S9	GFM2
Classic translation factor GTPase family	Q15029	EFTUD2
Classic translation factor GTPase family	Q8IYD1	GSPT2
Classic translation factor GTPase family	P13639	EEF2
Classic translation factor GTPase family	P15170	GSPT1
Classic translation factor GTPase family	Q96RP9	GFM1
Classic translation factor GTPase family	Q05639	EEF1A2
Classic translation factor GTPase family	Q9Y450	HBS1L
Classic translation factor GTPase family	P41091	EIF2S3
Classic translation factor GTPase family	Q7Z2Z2	EFL1
Classic translation factor GTPase family	P68104	EEF1A1
Classic translation factor GTPase family	P49411	TUFM
Classic translation factor GTPase family	Q9BX10	GTPBP2
Classic translation factor GTPase family	P46199	MTIF2
Classic translation factor GTPase family	P57772	EEFSEC
Classic translation factor GTPase family	O00178	GTPBP1
Classic translation factor GTPase family	Q8N442	GUF1
Classic translation factor GTPase family	Q2VIR3	EIF2S3B
clathrin heavy chain family	Q00610	CLTC
clathrin heavy chain family	P53675	CLTCL1
CMGC Ser/Thr protein kinase family	Q96SB4	SRPK1
CMGC Ser/Thr protein kinase family	Q00532	CDKL1
CMGC Ser/Thr protein kinase family	O76039	CDKL5
CMGC Ser/Thr protein kinase family	P50613	CDK7
CMGC Ser/Thr protein kinase family	Q9UPZ9	CILK1
CMGC Ser/Thr protein kinase family	P49761	CLK3
CMGC Ser/Thr protein kinase family	P50750	CDK9
CMGC Ser/Thr protein kinase family	Q07002	CDK18
CMGC Ser/Thr protein kinase family	Q00526	CDK3
CMGC Ser/Thr protein kinase family	P21127	CDK11B
CMGC Ser/Thr protein kinase family	P49336	CDK8
CMGC Ser/Thr protein kinase family	P49759	CLK1
CMGC Ser/Thr protein kinase family	Q9UQ88	CDK11A
CMGC Ser/Thr protein kinase family	Q9HAZ1	CLK4
CMGC Ser/Thr protein kinase family	O43781	DYRK3
CMGC Ser/Thr protein kinase family	P49760	CLK2
CMGC Ser/Thr protein kinase family	Q13627	DYRK1A
CMGC Ser/Thr protein kinase family	Q9NYV4	CDK12
CMGC Ser/Thr protein kinase family	Q92630	DYRK2
CMGC Ser/Thr protein kinase family	Q92772	CDKL2
CMGC Ser/Thr protein kinase family	P11802	CDK4
CMGC Ser/Thr protein kinase family	Q00536	CDK16
CMGC Ser/Thr protein kinase family	Q5MAI5	CDKL4
CMGC Ser/Thr protein kinase family	Q9BWU1	CDK19
CMGC Ser/Thr protein kinase family	P20794	MAK
CMGC Ser/Thr protein kinase family	Q13164	MAPK7
CMGC Ser/Thr protein kinase family	Q8IVW4	CDKL3
CMGC Ser/Thr protein kinase family	P06493	CDK1
CMGC Ser/Thr protein kinase family	Q14004	CDK13
CMGC Ser/Thr protein kinase family	Q9Y463	DYRK1B
CMGC Ser/Thr protein kinase family	O94921	CDK14
CMGC Ser/Thr protein kinase family	Q9H422	HIPK3
CMGC Ser/Thr protein kinase family	Q16659	MAPK6
CMGC Ser/Thr protein kinase family	Q8TD08	MAPK15
CMGC Ser/Thr protein kinase family	Q9NR20	DYRK4
CMGC Ser/Thr protein kinase family	Q9H2X6	HIPK2
CMGC Ser/Thr protein kinase family	P49840	GSK3A
CMGC Ser/Thr protein kinase family	P49841	GSK3B
CMGC Ser/Thr protein kinase family	Q96Q40	CDK15
CMGC Ser/Thr protein kinase family	P45983	MAPK8
CMGC Ser/Thr protein kinase family	Q16539	MAPK14
CMGC Ser/Thr protein kinase family	Q86Z02	HIPK1
CMGC Ser/Thr protein kinase family	Q8NE63	HIPK4
CMGC Ser/Thr protein kinase family	P28482	MAPK1
CMGC Ser/Thr protein kinase family	Q9UBE8	NLK
CMGC Ser/Thr protein kinase family	P45984	MAPK9
CMGC Ser/Thr protein kinase family	P31152	MAPK4
CMGC Ser/Thr protein kinase family	Q13523	PRPF4B
CMGC Ser/Thr protein kinase family	P53779	MAPK10
CMGC Ser/Thr protein kinase family	Q9UPE1	SRPK3
CMGC Ser/Thr protein kinase family	P78362	SRPK2
cyclin family	P24385	CCND1
cyclin family	P30279	CCND2
cyclin family	Q96S94	CCNL2
cyclin family	Q8WWL7	CCNB3
cyclin family	P20248	CCNA2
cyclin family	P78396	CCNA1
cyclin family	O96020	CCNE2
cyclin family	P14635	CCNB1
cyclin family	O60583	CCNT2
cyclin family	P51946	CCNH
cyclin family	Q8ND76	CCNY
cyclin family	P24864	CCNE1
cyclin family	P24863	CCNC
cyclin family	O60563	CCNT1
cyclin family	Q9UK58	CCNL1
cyclin family	P41002	CCNF
cyclin family	P51959	CCNG1
cyclin family	P22674	CCNO
cyclin family	Q8TDN4	CABLES1
cyclin family	Q8IV13	CCNJL
cyclin family	Q8N7R7	CCNYL1
cyclin family	Q9BTV7	CABLES2
DDB1- and CUL4-associated factor 8-like	A6NGE4	DCAF8L1
DDB1- and CUL4-associated factor 8-like	P0C7V8	DCAF8L2
DDB1- and CUL4-associated factor 8-like	Q58WW2	DCAF6
DDB1- and CUL4-associated factor 8-like	Q5TAQ9	DCAF8
DDB1- and CUL4-associated factor 8-like	Q8N5D0	WDTC1
DDB1- and CUL4-associated factor 8-like	Q96JK2	DCAF5
DEAD box helicase family	Q9H6S0	YTHDC2
DEAD box helicase family	Q9NR30	DDX21
DEAD box helicase family	Q9H8H2	DDX31
DEAD box helicase family	O00571	DDX3X
DEAD box helicase family	O15523	DDX3Y
DEAD box helicase family	Q9UJV9	DDX41
DEAD box helicase family	Q86XP3	DDX42
DEAD box helicase family	Q7L014	DDX46
DEAD box helicase family	Q9NQI0	DDX4
DEAD box helicase family	Q8TDD1	DDX54
DEAD box helicase family	Q8NHQ9	DDX55
DEAD box helicase family	Q13838	DDX39B
DEAD box helicase family	Q14562	DHX8
DEAD box helicase family	O00148	DDX39A
DEAD box helicase family	Q9BUQ8	DDX23
DEAD box helicase family	Q5T1V6	DDX59
DEAD box helicase family	Q96GQ7	DDX27
DEAD box helicase family	Q9BX63	BRIP1
DEAD box helicase family	Q8IYD8	FANCM
DEAD box helicase family	O60231	DHX16
DEAD box helicase family	Q6P158	DHX57
DEAD box helicase family	Q92499	DDX1
DEAD box helicase family	Q9H0S4	DDX47
DEAD box helicase family	P26196	DDX6
DEAD box helicase family	Q96FC9	DDX11
DEAD box helicase family	Q14240	EIF4A2
DEAD box helicase family	Q9BQ39	DDX50
DEAD box helicase family	Q8N8A6	DDX51
DEAD box helicase family	Q86TM3	DDX53
DEAD box helicase family	Q9Y6V7	DDX49
DEAD box helicase family	Q13206	DDX10
DEAD box helicase family	P38919	EIF4A3
DEAD box helicase family	P60842	EIF4A1
DEAD box helicase family	Q92841	DDX17
DEAD box helicase family	Q9UHI6	DDX20
DEAD box helicase family	Q9NY93	DDX56
DEAD box helicase family	O43143	DHX15
DEAD box helicase family	Q7Z478	DHX29
DEAD box helicase family	Q7L2E3	DHX30
DEAD box helicase family	Q7L7V1	DHX32
DEAD box helicase family	Q9H6R0	DHX33
DEAD box helicase family	Q14147	DHX34
DEAD box helicase family	Q9GZR7	DDX24
DEAD box helicase family	P17844	DDX5
DEAD box helicase family	Q9H5Z1	DHX35
DEAD box helicase family	Q8IY37	DHX37
DEAD box helicase family	Q9NVP1	DDX18
DEAD box helicase family	Q9NXZ2	DDX43
DEAD box helicase family	Q8IX18	DHX40
DEAD box helicase family	Q9H2U1	DHX36
DEAD box helicase family	Q08211	DHX9
DEAD box helicase family	Q9UMR2	DDX19B
DEAD box helicase family	Q9NUL7	DDX28
DEAD box helicase family	Q92620	DHX38
DEAD box helicase family	Q8NDG6	TDRD9
eukaryotic ribosomal protein eL22 family	P35268	RPL22
eukaryotic ribosomal protein eL22 family	Q6P5R6	RPL22L1
exportin family	O14980	XPO1
exportin family	Q9UIA9	XPO7
exportin family	Q96QU8	XPO6
exportin family	O43592	XPOT
exportin family	Q9HAV4	XPO5
exportin family	Q9C0E2	XPO4
exportin family	Q9H2T7	RANBP17
Ezrin/radixin/moesin-like	A2A2Y4	FRMD3
Ezrin/radixin/moesin-like	O43491	EPB41L2
Ezrin/radixin/moesin-like	O94887	FARP2
Ezrin/radixin/moesin-like	P11171	EPB41
Ezrin/radixin/moesin-like	P15311	EZR
Ezrin/radixin/moesin-like	P26038	MSN
Ezrin/radixin/moesin-like	P35240	NF2
Ezrin/radixin/moesin-like	P35241	RDX
Ezrin/radixin/moesin-like	Q7Z6J6	FRMD5
Ezrin/radixin/moesin-like	Q8WY64	MYLIP
Ezrin/radixin/moesin-like	Q9H329	EPB41L4B
Ezrin/radixin/moesin-like	Q9H4G0	EPB41L1
Ezrin/radixin/moesin-like	Q9HCM4	EPB41L5
Ezrin/radixin/moesin-like	Q9HCS5	EPB41L4A
Ezrin/radixin/moesin-like	Q9Y2J2	EPB41L3
Ezrin/radixin/moesin-like	Q9Y4F1	FARP1
FAT family	Q14517	FAT1
FAT family	Q9NYQ8	FAT2
FAT family	Q8TDW7	FAT3
FAT family	Q6V0I7	FAT4
G-alpha family	P19087	GNAT2
G-alpha family	P19086	GNAZ
G-alpha family	P63092	GNAS
G-alpha family	A8MTJ3	GNAT3
G-alpha family	Q03113	GNA12
G-alpha family	Q14344	GNA13
G-alpha family	O95837	GNA14
G-alpha family	P30679	GNA15
G-alpha family	P63096	GNAI1
G-alpha family	P04899	GNAI2
G-alpha family	P08754	GNAI3
G-alpha family	P38405	GNAL
G-alpha family	P50148	GNAQ
G-alpha family	Q5JWF2	GNAS
G-alpha family	P11488	GNAT1
G-alpha family	P29992	GNA11
glucose-6-phosphatase family	P35575	G6pC1
glucose-6-phosphatase family	Q9NQR9	G6PC2
glucose-6-phosphatase family	Q9BUM1	G6PC3
G-protein coupled receptor 1 family	P37288	AVPR1A
G-protein coupled receptor 1 family	P43088	PTGFR
G-protein coupled receptor 1 family	Q8NFJ6	PROKR2
G-protein coupled receptor 1 family	P51582	P2RY4
G-protein coupled receptor 1 family	P47804	RGR
G-protein coupled receptor 1 family	O95136	S1PR2
G-protein coupled receptor 1 family	Q99500	S1PR3
G-protein coupled receptor 1 family	O00254	F2RL2
G-protein coupled receptor 1 family	P35372	OPRM1
G-protein coupled receptor 1 family	P55085	F2RL1
G-protein coupled receptor 1 family	P41231	P2RY2
G-protein coupled receptor 1 family	P41145	OPRK1
G-protein coupled receptor 1 family	P21731	TBXA2R
G-protein coupled receptor 1 family	P16473	TSHR
G-protein coupled receptor 1 family	P32745	SSTR3
G-protein coupled receptor 1 family	P47901	AVPR1B
G-protein coupled receptor 1 family	Q9BXA5	SUCNR1
G-protein coupled receptor 1 family	P30518	AVPR2
G-protein coupled receptor 1 family	P30556	AGTR1
G-protein coupled receptor 1 family	P28221	HTR1D
G-protein coupled receptor 1 family	P28222	HTR1B
G-protein coupled receptor 1 family	P0DMS8	ADORA3
G-protein coupled receptor 1 family	Q01718	MC2R
G-protein coupled receptor 1 family	P21554	CNR1
G-protein coupled receptor 1 family	P25025	CXCR2
G-protein coupled receptor 1 family	P34969	HTR7
G-protein coupled receptor 1 family	Q9H244	P2RY12
G-protein coupled receptor 1 family	O00590	ACKR2
G-protein coupled receptor 1 family	P25106	ACKR3
G-protein coupled receptor 1 family	P29274	ADORA2A
G-protein coupled receptor 1 family	Q9P296	C5AR2
G-protein coupled receptor 1 family	Q8TDU6	GPBAR1
G-protein coupled receptor 1 family	Q92847	GHSR
G-protein coupled receptor 1 family	Q16570	ACKR1
G-protein coupled receptor 1 family	P28566	HTR1E
G-protein coupled receptor 1 family	P35414	APLNR
G-protein coupled receptor 1 family	P21728	DRD1
G-protein coupled receptor 1 family	P25090	FPR2
G-protein coupled receptor 1 family	P11229	CHRM1
G-protein coupled receptor 1 family	P08172	CHRM2
G-protein coupled receptor 1 family	P28335	HTR2C
G-protein coupled receptor 1 family	P35348	ADRA1A
G-protein coupled receptor 1 family	P51685	CCR8
G-protein coupled receptor 1 family	P25024	CXCR1
G-protein coupled receptor 1 family	P32302	CXCR5
G-protein coupled receptor 1 family	P20309	CHRM3
G-protein coupled receptor 1 family	P41597	CCR2
G-protein coupled receptor 1 family	Q5NUL3	FFAR4
G-protein coupled receptor 1 family	Q9HBW0	LPAR2
G-protein coupled receptor 1 family	P61073	CXCR4
G-protein coupled receptor 1 family	O60883	GPR37L1
G-protein coupled receptor 1 family	P13945	ADRB3
G-protein coupled receptor 1 family	P08588	ADRB1
G-protein coupled receptor 1 family	P34972	CNR2
G-protein coupled receptor 1 family	P25101	EDNRA
G-protein coupled receptor 1 family	P24530	EDNRB
G-protein coupled receptor 1 family	Q16581	C3AR1
G-protein coupled receptor 1 family	P32246	CCR1
G-protein coupled receptor 1 family	P21917	DRD4
G-protein coupled receptor 1 family	P08908	HTR1A
G-protein coupled receptor 1 family	P41595	HTR2B
G-protein coupled receptor 1 family	P35368	ADRA1B
G-protein coupled receptor 1 family	P30411	BDKRB2
G-protein coupled receptor 1 family	P51679	CCR4
G-protein coupled receptor 1 family	Q9BZJ8	GPR61
G-protein coupled receptor 1 family	Q96P66	GPR101
G-protein coupled receptor 1 family	O15552	FFAR2
G-protein coupled receptor 1 family	P49682	CXCR3
G-protein coupled receptor 1 family	P21918	DRD5
G-protein coupled receptor 1 family	O00574	CXCR6
G-protein coupled receptor 1 family	O60755	GALR3
G-protein coupled receptor 1 family	P51677	CCR3
G-protein coupled receptor 1 family	P49238	CX3CR1
G-protein coupled receptor 1 family	P14416	DRD2
G-protein coupled receptor 1 family	O43603	GALR2
G-protein coupled receptor 1 family	P47900	P2RY1
G-protein coupled receptor 1 family	Q01726	MC1R
G-protein coupled receptor 1 family	P25103	TACR1
G-protein coupled receptor 1 family	P25100	ADRA1D
G-protein coupled receptor 1 family	P08913	ADRA2A
G-protein coupled receptor 1 family	P51681	CCR5
G-protein coupled receptor 1 family	P35462	DRD3
G-protein coupled receptor 1 family	P23945	FSHR
G-protein coupled receptor 1 family	P32239	CCKBR
G-protein coupled receptor 1 family	O15354	GPR37
G-protein coupled receptor 1 family	Q9GZP7	VN1R1
G-protein coupled receptor 1 family	Q8NGI6	OR4D10
G-protein coupled receptor 1 family	O14804	TAAR5
G-protein coupled receptor 1 family	Q96RI8	TAAR6
G-protein coupled receptor 1 family	P30954	OR10J1
G-protein coupled receptor 1 family	Q9H208	OR10A2
G-protein coupled receptor 1 family	Q9H344	OR51I2
G-protein coupled receptor 1 family	Q8WZ94	OR5P3
G-protein coupled receptor 1 family	Q8NGJ8	OR51S1
G-protein coupled receptor 1 family	O95371	OR2C1
G-protein coupled receptor 1 family	Q8NGB6	OR4M2
G-protein coupled receptor 1 family	Q8NGX0	OR11L1
G-protein coupled receptor 1 family	Q8NH67	OR52I2
G-protein coupled receptor 1 family	Q96P65	QRFPR
G-protein coupled receptor 1 family	O95007	OR6B1
G-protein coupled receptor 1 family	Q15617	OR8G1
G-protein coupled receptor 1 family	Q6IFN5	OR7E24
G-protein coupled receptor 1 family	Q8N162	OR8H2
G-protein coupled receptor 1 family	Q8NGT5	OR9A2
G-protein coupled receptor 1 family	Q8NGC4	OR10G3
G-protein coupled receptor 1 family	Q8NGN3	OR10G4
G-protein coupled receptor 1 family	Q96KK4	OR10C1
G-protein coupled receptor 1 family	Q8NGS1	OR1J4
G-protein coupled receptor 1 family	Q8NGT0	OR13C9
G-protein coupled receptor 1 family	Q5TZ20	OR2G6
G-protein coupled receptor 1 family	Q8NGJ5	OR51L1
G-protein coupled receptor 1 family	Q96RB7	OR5M11
G-protein coupled receptor 1 family	Q8NH43	OR4L1
G-protein coupled receptor 1 family	Q8IXE1	OR4N5
G-protein coupled receptor 1 family	Q8NG77	OR2T12
G-protein coupled receptor 1 family	Q8NGI4	OR4D11
G-protein coupled receptor 1 family	Q8NGX6	OR10R2
G-protein coupled receptor 1 family	Q8NGG3	OR5T3
G-protein coupled receptor 1 family	Q8NGX3	OR10T2
G-protein coupled receptor 1 family	Q8NGF3	OR51D1
G-protein coupled receptor 1 family	P43116	PTGER2
G-protein coupled receptor 1 family	Q8NGY5	OR6N1
G-protein coupled receptor 1 family	O76100	OR7A10
G-protein coupled receptor 1 family	Q6IF42	OR2A2
G-protein coupled receptor 1 family	Q9H342	OR51J1
G-protein coupled receptor 1 family	Q8NHA4	OR2AE1
G-protein coupled receptor 1 family	Q8NGK4	OR52K1
G-protein coupled receptor 1 family	Q8NGF0	OR52B6
G-protein coupled receptor 1 family	Q8NGJ9	OR51T1
G-protein coupled receptor 1 family	P34995	PTGER1
G-protein coupled receptor 1 family	Q9GZM6	OR8D2
G-protein coupled receptor 1 family	Q8NG95	OR7G3
G-protein coupled receptor 1 family	Q8NGM1	OR4C15
G-protein coupled receptor 1 family	Q9NSD7	RXFP3
G-protein coupled receptor 1 family	Q9UKP6	UTS2R
G-protein coupled receptor 1 family	Q8NGR9	OR1N2
G-protein coupled receptor 1 family	Q8NGK9	OR5D16
G-protein coupled receptor 1 family	Q8NHB7	OR5K1
G-protein coupled receptor 1 family	Q8NGZ9	OR2T10
G-protein coupled receptor 1 family	Q8NGC7	OR11H6
G-protein coupled receptor 1 family	O95006	OR2F2
G-protein coupled receptor 1 family	Q9H343	OR51I1
G-protein coupled receptor 1 family	Q8NH60	OR52J3
G-protein coupled receptor 1 family	A3KFT3	OR2M5
G-protein coupled receptor 1 family	A6NIJ9	OR6C70
G-protein coupled receptor 1 family	Q8NG80	OR2L5
G-protein coupled receptor 1 family	Q9H340	OR51B6
G-protein coupled receptor 1 family	Q8TCW9	PROKR1
G-protein coupled receptor 1 family	Q8NFZ6	VN1R2
G-protein coupled receptor 1 family	Q8NGZ6	OR6F1
G-protein coupled receptor 1 family	Q8NGS2	OR1J2
G-protein coupled receptor 1 family	A6ND48	OR14I1
G-protein coupled receptor 1 family	Q8NH00	OR2T4
G-protein coupled receptor 1 family	Q9H341	OR51M1
G-protein coupled receptor 1 family	A6NH00	OR2T8
G-protein coupled receptor 1 family	Q15619	OR1C1
G-protein coupled receptor 1 family	Q8NGD5	OR4K14
G-protein coupled receptor 1 family	Q8NH64	OR51A7
G-protein coupled receptor 1 family	Q8NGK1	OR51G1
G-protein coupled receptor 1 family	Q8NGZ4	OR2G3
G-protein coupled receptor 1 family	Q96R69	OR4F4
G-protein coupled receptor 1 family	Q7Z5H5	VN1R4
G-protein coupled receptor 1 family	Q8NG76	OR2T33
G-protein coupled receptor 1 family	Q8NGD0	OR4M1
G-protein coupled receptor 1 family	Q8NGR1	OR13A1
G-protein coupled receptor 1 family	Q8NGP8	OR5M1
G-protein coupled receptor 1 family	Q8NGB8	OR4F15
G-protein coupled receptor 1 family	Q96RJ0	TAAR1
G-protein coupled receptor 1 family	P32238	CCKAR
G-protein coupled receptor 1 family	Q8N148	OR6V1
G-protein coupled receptor 1 family	Q9UKL2	OR52A1
G-protein coupled receptor 1 family	Q8NG83	OR2M3
G-protein coupled receptor 1 family	Q9Y5P1	OR51B2
G-protein coupled receptor 1 family	Q8NH04	OR2T27
G-protein coupled receptor 1 family	Q8NGI2	OR52N4
G-protein coupled receptor 1 family	Q8NGV7	OR5H2
G-protein coupled receptor 1 family	Q15391	P2RY14
G-protein coupled receptor 1 family	P32247	BRS3
G-protein coupled receptor 1 family	Q16538	GPR162
G-protein coupled receptor 1 family	O15218	GPR182
G-protein coupled receptor 1 family	Q14330	GPR18
G-protein coupled receptor 1 family	P29275	ADORA2B
G-protein coupled receptor 1 family	P30939	HTR1F
G-protein coupled receptor 1 family	P50406	HTR6
G-protein coupled receptor 1 family	Q9NS75	CYSLTR2
G-protein coupled receptor 1 family	P25089	FPR3
G-protein coupled receptor 1 family	Q99679	GPR21
G-protein coupled receptor 1 family	Q96P67	GPR82
G-protein coupled receptor 1 family	P46089	GPR3
G-protein coupled receptor 1 family	Q9BZJ6	GPR63
G-protein coupled receptor 1 family	Q9Y271	CYSLTR1
G-protein coupled receptor 1 family	P08173	CHRM4
G-protein coupled receptor 1 family	P08912	CHRM5
G-protein coupled receptor 1 family	P46092	CCR10
G-protein coupled receptor 1 family	P25021	HRH2
G-protein coupled receptor 1 family	Q99678	GPR20
G-protein coupled receptor 1 family	Q15760	GPR19
G-protein coupled receptor 1 family	Q8NDV2	GPR26
G-protein coupled receptor 1 family	Q8TDV5	GPR119
G-protein coupled receptor 1 family	Q9UNW8	GPR132
G-protein coupled receptor 1 family	Q8IZ08	GPR135
G-protein coupled receptor 1 family	Q6DWJ6	GPR139
G-protein coupled receptor 1 family	Q7Z602	GPR141
G-protein coupled receptor 1 family	Q9BXC1	GPR174
G-protein coupled receptor 1 family	Q96P69	GPR78
G-protein coupled receptor 1 family	P35410	MAS1L
G-protein coupled receptor 1 family	Q15620	OR8B8
G-protein coupled receptor 1 family	Q5JQS5	OR2B11
G-protein coupled receptor 1 family	Q969V1	MCHR2
G-protein coupled receptor 1 family	Q9BXC0	HCAR1
G-protein coupled receptor 1 family	Q8NGH3	OR2D3
G-protein coupled receptor 1 family	P47898	HTR5A
G-protein coupled receptor 1 family	O75388	GPR32
G-protein coupled receptor 1 family	Q9Y5Y3	GPR45
G-protein coupled receptor 1 family	O95800	GPR75
G-protein coupled receptor 1 family	P22888	LHCGR
G-protein coupled receptor 1 family	Q92633	LPAR1
G-protein coupled receptor 1 family	Q99705	MCHR1
G-protein coupled receptor 1 family	P48145	NPBWR1
G-protein coupled receptor 1 family	P48146	NPBWR2
G-protein coupled receptor 1 family	Q9GZQ4	NMUR2
G-protein coupled receptor 1 family	P28336	NMBR
G-protein coupled receptor 1 family	Q96LB2	MRGPRX1
G-protein coupled receptor 1 family	Q96LB1	MRGPRX2
G-protein coupled receptor 1 family	Q13585	GPR50
G-protein coupled receptor 1 family	P21462	FPR1
G-protein coupled receptor 1 family	Q7Z601	GPR142
G-protein coupled receptor 1 family	O14842	FFAR1
G-protein coupled receptor 1 family	Q8N6U8	GPR161
G-protein coupled receptor 1 family	Q9NS66	GPR173
G-protein coupled receptor 1 family	P18089	ADRA2B
G-protein coupled receptor 1 family	P07550	ADRB2
G-protein coupled receptor 1 family	P51686	CCR9
G-protein coupled receptor 1 family	Q9NYM4	GPR83
G-protein coupled receptor 1 family	Q9NQS5	GPR84
G-protein coupled receptor 1 family	P60893	GPR85
G-protein coupled receptor 1 family	Q9BY21	GPR87
G-protein coupled receptor 1 family	Q96CH1	GPR146
G-protein coupled receptor 1 family	Q8TDV2	GPR148
G-protein coupled receptor 1 family	Q86SP6	GPR149
G-protein coupled receptor 1 family	Q8TDV0	GPR151
G-protein coupled receptor 1 family	Q8TDT2	GPR152
G-protein coupled receptor 1 family	Q6NV75	GPR153
G-protein coupled receptor 1 family	P30968	GNRHR
G-protein coupled receptor 1 family	Q9UJ42	GPR160
G-protein coupled receptor 1 family	O00155	GPR25
G-protein coupled receptor 1 family	Q9Y2T6	GPR55
G-protein coupled receptor 1 family	P47775	GPR12
G-protein coupled receptor 1 family	Q9UPC5	GPR34
G-protein coupled receptor 1 family	Q9HBX8	LGR6
G-protein coupled receptor 1 family	P32245	MC4R
G-protein coupled receptor 1 family	Q96AM1	MRGPRF
G-protein coupled receptor 1 family	Q8NGX5	OR10K1
G-protein coupled receptor 1 family	P41146	OPRL1
G-protein coupled receptor 1 family	Q8NGQ6	OR9I1
G-protein coupled receptor 1 family	Q8NH02	OR2T29
G-protein coupled receptor 1 family	Q9H346	OR52D1
G-protein coupled receptor 1 family	Q8NGP9	OR5AR1
G-protein coupled receptor 1 family	Q8NGL1	OR5D18
G-protein coupled receptor 1 family	Q14439	GPR176
G-protein coupled receptor 1 family	Q99527	GPER1
G-protein coupled receptor 1 family	P49685	GPR15
G-protein coupled receptor 1 family	Q99680	GPR22
G-protein coupled receptor 1 family	O00270	GPR31
G-protein coupled receptor 1 family	O43194	GPR39
G-protein coupled receptor 1 family	Q9Y2T5	GPR52
G-protein coupled receptor 1 family	P46093	GPR4
G-protein coupled receptor 1 family	P30550	GRPR
G-protein coupled receptor 1 family	Q8N0Y5	OR8I2
G-protein coupled receptor 1 family	Q6IF36	OR8G2P
G-protein coupled receptor 1 family	Q8NGM8	OR6M1
G-protein coupled receptor 1 family	Q8NH51	OR8K3
G-protein coupled receptor 1 family	Q15612	OR1Q1
G-protein coupled receptor 1 family	O76001	OR2J3
G-protein coupled receptor 1 family	P35408	PTGER4
G-protein coupled receptor 1 family	P04201	MAS1
G-protein coupled receptor 1 family	Q96LB0	MRGPRX3
G-protein coupled receptor 1 family	Q9HB89	NMUR1
G-protein coupled receptor 1 family	P43119	PTGIR
G-protein coupled receptor 1 family	Q9Y5X5	NPFFR2
G-protein coupled receptor 1 family	A6NM76	OR6C76
G-protein coupled receptor 1 family	Q8NGQ5	OR9Q1
G-protein coupled receptor 1 family	Q8NGA5	OR10H4
G-protein coupled receptor 1 family	Q8NGW6	OR6K6
G-protein coupled receptor 1 family	Q8NGQ4	OR10Q1
G-protein coupled receptor 1 family	Q9H209	OR10A4
G-protein coupled receptor 1 family	Q9Y5N1	HRH3
G-protein coupled receptor 1 family	Q8WZ84	OR8D1
G-protein coupled receptor 1 family	Q8NGM9	OR8D4
G-protein coupled receptor 1 family	Q96RA2	OR7D2
G-protein coupled receptor 1 family	Q9UHM6	OPN4
G-protein coupled receptor 1 family	Q8NGG5	OR8K1
G-protein coupled receptor 1 family	Q6U736	OPN5
G-protein coupled receptor 1 family	Q8NGA8	OR4F17
G-protein coupled receptor 1 family	Q96R30	OR2V2
G-protein coupled receptor 1 family	P25116	F2R
G-protein coupled receptor 1 family	Q8NGT7	OR2A12
G-protein coupled receptor 1 family	Q8NGS7	OR13C8
G-protein coupled receptor 1 family	Q8NGS6	OR13C3
G-protein coupled receptor 1 family	Q8NH48	OR5B3
G-protein coupled receptor 1 family	Q8TDS4	HCAR2
G-protein coupled receptor 1 family	Q9H3N8	HRH4
G-protein coupled receptor 1 family	Q9H1C0	LPAR5
G-protein coupled receptor 1 family	Q15722	LTB4R
G-protein coupled receptor 1 family	P33032	MC5R
G-protein coupled receptor 1 family	P25929	NPY1R
G-protein coupled receptor 1 family	Q15761	NPY5R
G-protein coupled receptor 1 family	A0A0X1KG70	OR4M2
G-protein coupled receptor 1 family	Q8NGU2	OR9A4
G-protein coupled receptor 1 family	Q8NH69	OR5W2
G-protein coupled receptor 1 family	Q9GZK7	OR11A1
G-protein coupled receptor 1 family	Q8NH63	OR51H1
G-protein coupled receptor 1 family	Q8NHC5	OR14A16
G-protein coupled receptor 1 family	Q8IYL9	GPR65
G-protein coupled receptor 1 family	Q9BXB1	LGR4
G-protein coupled receptor 1 family	P48039	MTNR1A
G-protein coupled receptor 1 family	Q9UBY5	LPAR3
G-protein coupled receptor 1 family	P49146	NPY2R
G-protein coupled receptor 1 family	P50391	NPY4R
G-protein coupled receptor 1 family	O95665	NTSR2
G-protein coupled receptor 1 family	P49683	PRLHR
G-protein coupled receptor 1 family	Q6W5P4	NPSR1
G-protein coupled receptor 1 family	Q9GZQ6	NPFFR1
G-protein coupled receptor 1 family	Q8NH10	OR8U1
G-protein coupled receptor 1 family	O60404	OR10H3
G-protein coupled receptor 1 family	Q8NH19	OR10AG1
G-protein coupled receptor 1 family	Q9P1Q5	OR1A1
G-protein coupled receptor 1 family	Q8NGS3	OR1J1
G-protein coupled receptor 1 family	Q9Y585	OR1A2
G-protein coupled receptor 1 family	Q8NGK6	OR52I1
G-protein coupled receptor 1 family	Q8NGJ1	OR4D6
G-protein coupled receptor 1 family	O43869	OR2T1
G-protein coupled receptor 1 family	Q8NH83	OR4A5
G-protein coupled receptor 1 family	Q8NHC8	OR2T6
G-protein coupled receptor 1 family	P30559	OXTR
G-protein coupled receptor 1 family	Q9Y5Y4	PTGDR2
G-protein coupled receptor 1 family	Q13258	PTGDR
G-protein coupled receptor 1 family	P30989	NTSR1
G-protein coupled receptor 1 family	Q8NGN1	OR6T1
G-protein coupled receptor 1 family	O60412	OR7C2
G-protein coupled receptor 1 family	Q8NH80	OR10D3
G-protein coupled receptor 1 family	O60403	OR10H2
G-protein coupled receptor 1 family	Q8NGG0	OR8J3
G-protein coupled receptor 1 family	O95047	OR2A4
G-protein coupled receptor 1 family	Q8NH03	OR2T3
G-protein coupled receptor 1 family	Q8NH37	OR4C3
G-protein coupled receptor 1 family	Q96R08	OR5B12
G-protein coupled receptor 1 family	Q8NGV6	OR5H6
G-protein coupled receptor 1 family	Q8NGD2	OR4K2
G-protein coupled receptor 1 family	A6NL26	OR5B21
G-protein coupled receptor 1 family	Q8NGR4	OR5C1
G-protein coupled receptor 1 family	Q8NGJ7	OR51A2
G-protein coupled receptor 1 family	Q8NGK2	OR52B4
G-protein coupled receptor 1 family	A6NM03	OR2AG2
G-protein coupled receptor 1 family	P35367	HRH1
G-protein coupled receptor 1 family	O75473	LGR5
G-protein coupled receptor 1 family	Q9H210	OR2D2
G-protein coupled receptor 1 family	Q15743	GPR68
G-protein coupled receptor 1 family	O76099	OR7C1
G-protein coupled receptor 1 family	Q8NGA1	OR1M1
G-protein coupled receptor 1 family	Q9UGF5	OR14J1
G-protein coupled receptor 1 family	Q8NGV0	OR2Y1
G-protein coupled receptor 1 family	Q8NG85	OR2L3
G-protein coupled receptor 1 family	Q9GZK4	OR2H1
G-protein coupled receptor 1 family	Q6IF82	OR4A47
G-protein coupled receptor 1 family	Q8NGF4	OR5AP2
G-protein coupled receptor 1 family	Q96R47	OR2A14
G-protein coupled receptor 1 family	Q6IF63	OR52W1
G-protein coupled receptor 1 family	O43613	HCRTR1
G-protein coupled receptor 1 family	P51684	CCR6
G-protein coupled receptor 1 family	P32248	CCR7
G-protein coupled receptor 1 family	P47211	GALR1
G-protein coupled receptor 1 family	P29371	TACR3
G-protein coupled receptor 1 family	Q8NH94	OR1L1
G-protein coupled receptor 1 family	Q15622	OR7A5
G-protein coupled receptor 1 family	O76000	OR2B3
G-protein coupled receptor 1 family	Q8NH93	OR1L3
G-protein coupled receptor 1 family	P08100	RHO
G-protein coupled receptor 1 family	Q8NH50	OR8K5
G-protein coupled receptor 1 family	Q8NGR3	OR1K1
G-protein coupled receptor 1 family	Q8NGB9	OR4F6
G-protein coupled receptor 1 family	Q8NGF9	OR4X2
G-protein coupled receptor 1 family	Q6IEU7	OR5M10
G-protein coupled receptor 1 family	Q8NGC6	OR4K17
G-protein coupled receptor 1 family	Q9BPV8	P2RY13
G-protein coupled receptor 1 family	Q8NG78	OR8G5
G-protein coupled receptor 1 family	Q8NGC3	OR10G2
G-protein coupled receptor 1 family	Q8NGQ1	OR9G4
G-protein coupled receptor 1 family	Q8NGQ3	OR1S2
G-protein coupled receptor 1 family	P47890	OR1G1
G-protein coupled receptor 1 family	Q8NGR5	OR1L4
G-protein coupled receptor 1 family	Q8NGG7	OR8A1
G-protein coupled receptor 1 family	A6NND4	OR2AT4
G-protein coupled receptor 1 family	Q8NH61	OR51F2
G-protein coupled receptor 1 family	Q8NGD1	OR4N2
G-protein coupled receptor 1 family	Q9NQN1	OR2S2
G-protein coupled receptor 1 family	Q9H2C5	OR52A5
G-protein coupled receptor 1 family	Q8NH72	OR4C6
G-protein coupled receptor 1 family	A6NDH6	OR5H15
G-protein coupled receptor 1 family	Q96RD2	OR52B2
G-protein coupled receptor 1 family	B2RN74	OR11H12
G-protein coupled receptor 1 family	Q8NH18	OR5J2
G-protein coupled receptor 1 family	Q96RD3	OR52E6
G-protein coupled receptor 1 family	Q8NGN0	OR4D5
G-protein coupled receptor 1 family	P41968	MC3R
G-protein coupled receptor 1 family	Q96LA9	MRGPRX4
G-protein coupled receptor 1 family	P49286	MTNR1B
G-protein coupled receptor 1 family	O14581	OR7A17
G-protein coupled receptor 1 family	Q6IFH4	OR6B2
G-protein coupled receptor 1 family	Q8NGE0	OR10AD1
G-protein coupled receptor 1 family	A6NL08	OR6C75
G-protein coupled receptor 1 family	Q96R48	OR2A5
G-protein coupled receptor 1 family	Q9H207	OR10A5
G-protein coupled receptor 1 family	Q8N349	OR2L13
G-protein coupled receptor 1 family	Q8NGE2	OR2AP1
G-protein coupled receptor 1 family	Q9NZP5	OR5AC2
G-protein coupled receptor 1 family	Q8NGJ4	OR52E2
G-protein coupled receptor 1 family	Q8NH73	OR4S2
G-protein coupled receptor 1 family	Q9H205	OR2AG1
G-protein coupled receptor 1 family	Q96R27	OR2M4
G-protein coupled receptor 1 family	Q6IEV9	OR4C11
G-protein coupled receptor 1 family	Q8NH56	OR52N5
G-protein coupled receptor 1 family	Q8NGP6	OR5M8
G-protein coupled receptor 1 family	Q9UGF6	OR5V1
G-protein coupled receptor 1 family	Q8NGP0	OR4C13
G-protein coupled receptor 1 family	P49019	HCAR3
G-protein coupled receptor 1 family	A6NF89	OR6C6
G-protein coupled receptor 1 family	Q8NH40	OR6S1
G-protein coupled receptor 1 family	Q8NGY3	OR6K3
G-protein coupled receptor 1 family	Q9NZP2	OR6C2
G-protein coupled receptor 1 family	Q8NGR8	OR1L8
G-protein coupled receptor 1 family	Q8NGC0	OR5AU1
G-protein coupled receptor 1 family	Q9GZK6	OR2J1
G-protein coupled receptor 1 family	Q9Y3N9	OR2W1
G-protein coupled receptor 1 family	Q8NGZ0	OR2AJ1
G-protein coupled receptor 1 family	Q96R09	OR5B2
G-protein coupled receptor 1 family	Q8NGF8	OR4B1
G-protein coupled receptor 1 family	A6NHA9	OR4C46
G-protein coupled receptor 1 family	Q8NGF1	OR52R1
G-protein coupled receptor 1 family	Q15077	P2RY6
G-protein coupled receptor 1 family	Q8NGS0	OR1N1
G-protein coupled receptor 1 family	Q8NH74	OR10A6
G-protein coupled receptor 1 family	Q8NGE1	OR6C4
G-protein coupled receptor 1 family	O60431	OR1I1
G-protein coupled receptor 1 family	P34982	OR1D2
G-protein coupled receptor 1 family	Q9H2C8	OR51V1
G-protein coupled receptor 1 family	A6NGY5	OR51F1
G-protein coupled receptor 1 family	Q8NGD4	OR4K1
G-protein coupled receptor 1 family	Q8NGB2	OR4C5
G-protein coupled receptor 1 family	Q8N127	OR5AS1
G-protein coupled receptor 1 family	Q8NH01	OR2T11
G-protein coupled receptor 1 family	Q9H228	S1PR5
G-protein coupled receptor 1 family	Q8NH41	OR4K15
G-protein coupled receptor 1 family	Q8NGC9	OR11H4
G-protein coupled receptor 1 family	P0DN80	OR51F1
G-protein coupled receptor 1 family	Q8NGJ0	OR5A1
G-protein coupled receptor 1 family	Q8NGL3	OR5D14
G-protein coupled receptor 1 family	Q8NGJ6	OR51A4
G-protein coupled receptor 1 family	Q6IFG1	OR52E8
G-protein coupled receptor 1 family	Q8NGX2	OR2T35
G-protein coupled receptor 1 family	O00398	P2RY10
G-protein coupled receptor 1 family	P35346	SSTR5
G-protein coupled receptor 1 family	P31391	SSTR4
G-protein coupled receptor 1 family	A6NCV1	OR6C74
G-protein coupled receptor 1 family	Q8NGT1	OR2K2
G-protein coupled receptor 1 family	Q8NHB8	OR5K2
G-protein coupled receptor 1 family	Q8NH70	OR4A16
G-protein coupled receptor 1 family	Q8WZ92	OR5P2
G-protein coupled receptor 1 family	A6NDL8	OR6C68
G-protein coupled receptor 1 family	Q6IF00	OR2T2
G-protein coupled receptor 1 family	Q8NH54	OR56A3
G-protein coupled receptor 1 family	A6NMS3	OR5K4
G-protein coupled receptor 1 family	Q8NG84	OR2AK2
G-protein coupled receptor 1 family	Q8NG98	OR7D4
G-protein coupled receptor 1 family	Q8NGY6	OR6N2
G-protein coupled receptor 1 family	Q8NGN5	OR10G8
G-protein coupled receptor 1 family	Q8NGG4	OR8H1
G-protein coupled receptor 1 family	Q8NGL2	OR5L1
G-protein coupled receptor 1 family	Q8NH76	OR56B4
G-protein coupled receptor 1 family	Q8NGL0	OR5L2
G-protein coupled receptor 1 family	Q8NGS8	OR13C5
G-protein coupled receptor 1 family	A6NJZ3	OR6C65
G-protein coupled receptor 1 family	Q8NH42	OR4K13
G-protein coupled receptor 1 family	O95221	OR5F1
G-protein coupled receptor 1 family	P30872	SSTR1
G-protein coupled receptor 1 family	Q13304	GPR17
G-protein coupled receptor 1 family	Q9HC97	GPR35
G-protein coupled receptor 1 family	Q9NS67	GPR27
G-protein coupled receptor 1 family	Q8NGY2	OR6K2
G-protein coupled receptor 1 family	Q6IF99	OR10K2
G-protein coupled receptor 1 family	Q8NH87	OR9G1
G-protein coupled receptor 1 family	P58181	OR10A3
G-protein coupled receptor 1 family	Q8NH92	OR1S1
G-protein coupled receptor 1 family	P47888	OR3A3
G-protein coupled receptor 1 family	Q8NG94	OR11H1
G-protein coupled receptor 1 family	Q8NH53	OR52N1
G-protein coupled receptor 1 family	P41143	OPRD1
G-protein coupled receptor 1 family	Q8NGK0	OR51G2
G-protein coupled receptor 1 family	Q8NGX1	OR2T34
G-protein coupled receptor 1 family	Q8NGY9	OR2L8
G-protein coupled receptor 1 family	Q96RD1	OR6C1
G-protein coupled receptor 1 family	Q8NH79	OR6X1
G-protein coupled receptor 1 family	Q5JRS4	OR10J3
G-protein coupled receptor 1 family	A4D2G3	OR2A25
G-protein coupled receptor 1 family	Q96R28	OR2M2
G-protein coupled receptor 1 family	Q8NGV5	OR13D1
G-protein coupled receptor 1 family	Q8NGL4	OR5D13
G-protein coupled receptor 1 family	O76002	OR2J2
G-protein coupled receptor 1 family	Q8NGZ2	OR14K1
G-protein coupled receptor 1 family	Q8NGK3	OR52K2
G-protein coupled receptor 1 family	O95918	OR2H2
G-protein coupled receptor 1 family	Q8NGN2	OR10S1
G-protein coupled receptor 1 family	Q8NGP3	OR5M9
G-protein coupled receptor 1 family	Q86SM8	MRGPRE
G-protein coupled receptor 1 family	Q8NGW1	OR6B3
G-protein coupled receptor 1 family	Q8NGE9	OR9Q2
G-protein coupled receptor 1 family	Q8N146	OR8H3
G-protein coupled receptor 1 family	P30953	OR1E1
G-protein coupled receptor 1 family	Q8TCB6	OR51E1
G-protein coupled receptor 1 family	Q8NGY0	OR10X1
G-protein coupled receptor 1 family	Q9HBX9	RXFP1
G-protein coupled receptor 1 family	Q8NGE8	OR4D9
G-protein coupled receptor 1 family	Q8NGL7	OR4P4
G-protein coupled receptor 1 family	Q13606	OR5I1
G-protein coupled receptor 1 family	Q8NHC7	OR14C36
G-protein coupled receptor 1 family	Q8NGI8	OR5AN1
G-protein coupled receptor 1 family	Q9Y5P0	OR51B4
G-protein coupled receptor 1 family	Q96R67	OR4C12
G-protein coupled receptor 1 family	P43115	PTGER3
G-protein coupled receptor 1 family	P34981	TRHR
G-protein coupled receptor 1 family	Q9Y4A9	OR10H1
G-protein coupled receptor 1 family	Q8NGN6	OR10G7
G-protein coupled receptor 1 family	Q8NGE7	OR9K2
G-protein coupled receptor 1 family	Q8NG81	OR2M7
G-protein coupled receptor 1 family	P47881	OR3A1
G-protein coupled receptor 1 family	Q8N0Y3	OR4N4
G-protein coupled receptor 1 family	Q8NH16	OR2L2
G-protein coupled receptor 1 family	O43614	HCRTR2
G-protein coupled receptor 1 family	O95222	OR6A2
G-protein coupled receptor 1 family	Q8NG99	OR7G2
G-protein coupled receptor 1 family	Q8NHC4	OR10J5
G-protein coupled receptor 1 family	Q13607	OR2F1
G-protein coupled receptor 1 family	A6NHG9	OR5H14
G-protein coupled receptor 1 family	Q9H255	OR51E2
G-protein coupled receptor 1 family	P58182	OR12D2
G-protein coupled receptor 1 family	Q8NGD3	OR4K5
G-protein coupled receptor 1 family	Q8NGY1	OR10Z1
G-protein coupled receptor 1 family	Q8NGH7	OR52L1
G-protein coupled receptor 1 family	Q8NGK5	OR52M1
G-protein coupled receptor 1 family	P58180	OR4D2
G-protein coupled receptor 1 family	Q96P68	OXGR1
G-protein coupled receptor 1 family	P21452	TACR2
G-protein coupled receptor 1 family	Q8NGX8	OR6Y1
G-protein coupled receptor 1 family	Q8NGP2	OR8J1
G-protein coupled receptor 1 family	Q9UGF7	OR12D3
G-protein coupled receptor 1 family	Q8NG92	OR13H1
G-protein coupled receptor 1 family	Q8NGH9	OR52E4
G-protein coupled receptor 1 family	Q8NH49	OR4X1
G-protein coupled receptor 1 family	Q8NG97	OR2Z1
G-protein coupled receptor 1 family	Q8NGH8	OR56A4
G-protein coupled receptor 1 family	Q8TDS5	OXER1
G-protein coupled receptor 1 family	Q8WXD0	RXFP2
G-protein coupled receptor 1 family	Q9P1P5	TAAR2
G-protein coupled receptor 1 family	Q8NGC1	OR11G2
G-protein coupled receptor 1 family	Q8NH59	OR51Q1
G-protein coupled receptor 1 family	Q8NGG2	OR5T2
G-protein coupled receptor 1 family	Q8NGJ2	OR52H1
G-protein coupled receptor 1 family	A6NKK0	OR5H1
G-protein coupled receptor 1 family	Q99677	LPAR4
G-protein coupled receptor 1 family	P43657	LPAR6
G-protein coupled receptor 1 family	Q96RC9	OR8B4
G-protein coupled receptor 1 family	Q8N628	OR2C3
G-protein coupled receptor 1 family	Q8NGX9	OR6P1
G-protein coupled receptor 1 family	Q8NGE5	OR10A7
G-protein coupled receptor 1 family	Q8NGC2	OR4E2
G-protein coupled receptor 1 family	Q8NGI7	OR10V1
G-protein coupled receptor 1 family	Q8NGF7	OR5B17
G-protein coupled receptor 1 family	Q8NGL6	OR4A15
G-protein coupled receptor 1 family	Q8NH05	OR4Q3
G-protein coupled receptor 1 family	Q96R54	OR14A2
G-protein coupled receptor 1 family	Q8NGS4	OR13F1
G-protein coupled receptor 1 family	Q8NG75	OR5T1
G-protein coupled receptor 1 family	Q8NGZ3	OR13G1
G-protein coupled receptor 1 family	Q8NGZ5	OR2G2
G-protein coupled receptor 1 family	Q8NGP4	OR5M3
G-protein coupled receptor 1 family	Q7Z3T1	OR2W3
G-protein coupled receptor 1 family	Q8NGI3	OR56B1
heterogeneous nuclear ribonucleoproteins	O14979	HNRNPDL
heterogeneous nuclear ribonucleoproteins	O43390	HNRNPR
heterogeneous nuclear ribonucleoproteins	O60812	HNRNPCL1
heterogeneous nuclear ribonucleoproteins	P07910	HNRNPC
heterogeneous nuclear ribonucleoproteins	P09651	HNRNPA1
heterogeneous nuclear ribonucleoproteins	P14866	HNRNPL
heterogeneous nuclear ribonucleoproteins	P22626	HNRNPA2B1
heterogeneous nuclear ribonucleoproteins	P31942	HNRNPH3
heterogeneous nuclear ribonucleoproteins	P31943	HNRNPH1
heterogeneous nuclear ribonucleoproteins	P51991	HNRNPA3
heterogeneous nuclear ribonucleoproteins	P52272	HNRNPM
heterogeneous nuclear ribonucleoproteins	P52597	HNRNPF
heterogeneous nuclear ribonucleoproteins	P55795	HNRNPH2
heterogeneous nuclear ribonucleoproteins	P61978	HNRNPK
heterogeneous nuclear ribonucleoproteins	Q00839	HNRNPU
heterogeneous nuclear ribonucleoproteins	Q14103	HNRNPD
heterogeneous nuclear ribonucleoproteins	Q8WVV9	HNRNPLL
heterogeneous nuclear ribonucleoproteins	Q99729	HNRNPAB
heterogeneous nuclear ribonucleoproteins	Q9BUJ2	HNRNPUL1
heterogeneous nuclear ribonucleoproteins	Q1KMD3	HNRNPUL2
Histone acetyltransferase Rtt109/CBP	Q92793	CREBBP
Histone acetyltransferase Rtt109/CBP	Q09472	EP300
histone H1/H10 family	P16402	HIST1H1D
histone H1/H11 family	Q92522	H1-10
histone H1/H12 family	P60008	H1-9P
histone H1/H13 family	P22492	HIST1H1T
histone H1/H14 family	Q75WM6	H1FNT
histone H1/H15 family	Q8IZA3	H1FOO
histone H1/H5 family	P16401	HIST1H1B
histone H1/H6 family	P10412	HIST1H1E
histone H1/H7 family	Q02539	HIST1H1A
histone H1/H8 family	P16403	HIST1H1C
histone H1/H9 family	P07305	H1F0
histone-lysine methyltransferase family	Q9H7B4	SMYD3
histone-lysine methyltransferase family	Q9BYW2	SETD2
histone-lysine methyltransferase family	Q9H5I1	SUV39H2
histone-lysine methyltransferase family	Q15910	EZH2
histone-lysine methyltransferase family	Q96KQ7	EHMT2
histone-lysine methyltransferase family	Q86Y97	SUV420H2
histone-lysine methyltransferase family	Q8NEZ4	KMT2C
histone-lysine methyltransferase family	Q9NR48	ASH1L
histone-lysine methyltransferase family	Q03164	KMT2A
histone-lysine methyltransferase family	Q9UMN6	KMT2B
histone-lysine methyltransferase family	Q9NQR1	SETD8
histone-lysine methyltransferase family	Q8IZD2	KMT2E
histone-lysine methyltransferase family	Q4FZB7	SUV420H1
histone-lysine methyltransferase family	Q9BZ95	WHSC1L1
histone-lysine methyltransferase family	Q92800	EZH1
histone-lysine methyltransferase family	O96028	WHSC1
histone-lysine methyltransferase family	O14686	KMT2D
histone-lysine methyltransferase family	Q8TBK2	SETD6
histone-lysine methyltransferase family	Q8WTS6	SETD7
histone-lysine methyltransferase family	Q15047	SETDB1
histone-lysine methyltransferase family	O43463	SUV39H1
HNF1 homeobox family	P20823	HNF1A
HNF1 homeobox family	P35680	HNF1B
isocitrate and isopropylmalate dehydrogenases family	P51553	IDH3G
isocitrate and isopropylmalate dehydrogenases family	P48735	IDH2
isocitrate and isopropylmalate dehydrogenases family	O43837	IDH3B
isocitrate and isopropylmalate dehydrogenases family	P50213	IDH3A
isocitrate and isopropylmalate dehydrogenases family	O75874	IDH1
krueppel C2H2-type zinc-finger protein family	Q9GZX5	ZNF350
krueppel C2H2-type zinc-finger protein family	Q9HBT8	ZNF286A
krueppel C2H2-type zinc-finger protein family	Q9UFB7	ZBTB47
krueppel C2H2-type zinc-finger protein family	Q9NTW7	ZFP64
krueppel C2H2-type zinc-finger protein family	Q96MX3	ZNF48
krueppel C2H2-type zinc-finger protein family	Q96K83	ZNF521
krueppel C2H2-type zinc-finger protein family	Q3KQV3	ZNF792
krueppel C2H2-type zinc-finger protein family	Q15697	ZNF174
krueppel C2H2-type zinc-finger protein family	O15209	ZBTB22
krueppel C2H2-type zinc-finger protein family	Q8TF47	ZFP90
krueppel C2H2-type zinc-finger protein family	Q15776	ZKSCAN8
krueppel C2H2-type zinc-finger protein family	Q8N8E2	ZNF513
krueppel C2H2-type zinc-finger protein family	O43309	ZSCAN12
krueppel C2H2-type zinc-finger protein family	Q9Y5A6	ZSCAN21
krueppel C2H2-type zinc-finger protein family	Q9NX65	ZSCAN32
krueppel C2H2-type zinc-finger protein family	Q2M1K9	ZNF423
krueppel C2H2-type zinc-finger protein family	Q9NQZ8	ZNF71
krueppel C2H2-type zinc-finger protein family	Q68EA5	ZNF57
krueppel C2H2-type zinc-finger protein family	Q9C0F3	ZNF436
krueppel C2H2-type zinc-finger protein family	P17028	ZNF24
krueppel C2H2-type zinc-finger protein family	Q9Y462	ZNF711
krueppel C2H2-type zinc-finger protein family	Q9UM63	PLAGL1
krueppel C2H2-type zinc-finger protein family	Q96NG5	ZNF558
krueppel C2H2-type zinc-finger protein family	Q6ZN19	ZNF841
krueppel C2H2-type zinc-finger protein family	Q86XN6	ZNF761
krueppel C2H2-type zinc-finger protein family	Q08ER8	ZNF543
krueppel C2H2-type zinc-finger protein family	Q76KX8	ZNF534
krueppel C2H2-type zinc-finger protein family	Q9BRH9	ZNF251
krueppel C2H2-type zinc-finger protein family	Q5VIY5	ZNF468
krueppel C2H2-type zinc-finger protein family	Q3ZCX4	ZNF568
krueppel C2H2-type zinc-finger protein family	Q9H0M5	ZNF700
krueppel C2H2-type zinc-finger protein family	Q02386	ZNF45
krueppel C2H2-type zinc-finger protein family	P17038	ZNF43
krueppel C2H2-type zinc-finger protein family	P17035	ZNF28
krueppel C2H2-type zinc-finger protein family	Q96MR9	ZNF560
krueppel C2H2-type zinc-finger protein family	Q8N184	ZNF567
krueppel C2H2-type zinc-finger protein family	Q8NB50	ZFP62
krueppel C2H2-type zinc-finger protein family	Q96JG9	ZNF469
krueppel C2H2-type zinc-finger protein family	Q9UJW7	ZNF229
krueppel C2H2-type zinc-finger protein family	O75820	ZNF189
krueppel C2H2-type zinc-finger protein family	Q99676	ZNF184
krueppel C2H2-type zinc-finger protein family	O60304	ZNF500
krueppel C2H2-type zinc-finger protein family	Q92610	ZNF592
krueppel C2H2-type zinc-finger protein family	Q6NSZ9	ZSCAN25
krueppel C2H2-type zinc-finger protein family	Q86W11	ZSCAN30
krueppel C2H2-type zinc-finger protein family	B4DU55	ZNF879
krueppel C2H2-type zinc-finger protein family	Q8NCK3	ZNF485
krueppel C2H2-type zinc-finger protein family	Q5T5D7	ZNF684
krueppel C2H2-type zinc-finger protein family	Q9C0D4	ZNF518B
krueppel C2H2-type zinc-finger protein family	O60281	ZNF292
krueppel C2H2-type zinc-finger protein family	Q96MM3	ZFP42
krueppel C2H2-type zinc-finger protein family	Q8NEM1	ZNF680
krueppel C2H2-type zinc-finger protein family	Q9ULD5	ZNF777
krueppel C2H2-type zinc-finger protein family	Q9Y2L8	ZKSCAN5
krueppel C2H2-type zinc-finger protein family	Q17R98	ZNF827
krueppel C2H2-type zinc-finger protein family	Q96I27	ZNF625
krueppel C2H2-type zinc-finger protein family	Q8N393	ZNF786
krueppel C2H2-type zinc-finger protein family	P16415	ZNF823
krueppel C2H2-type zinc-finger protein family	Q9UII5	ZNF107
krueppel C2H2-type zinc-finger protein family	Q9UL59	ZNF214
krueppel C2H2-type zinc-finger protein family	P21506	ZNF10
krueppel C2H2-type zinc-finger protein family	Q96C28	ZNF707
krueppel C2H2-type zinc-finger protein family	Q96NL3	ZNF599
krueppel C2H2-type zinc-finger protein family	P51522	ZNF83
krueppel C2H2-type zinc-finger protein family	Q9HBT7	ZNF287
krueppel C2H2-type zinc-finger protein family	Q9NYW8	RBAK
krueppel C2H2-type zinc-finger protein family	P10074	ZBTB48
krueppel C2H2-type zinc-finger protein family	Q96PQ6	ZNF317
krueppel C2H2-type zinc-finger protein family	A2RRD8	ZNF320
krueppel C2H2-type zinc-finger protein family	Q6U7Q0	ZNF322
krueppel C2H2-type zinc-finger protein family	Q86Y25	ZNF354C
krueppel C2H2-type zinc-finger protein family	Q8IZ20	ZNF683
krueppel C2H2-type zinc-finger protein family	Q96HQ0	ZNF419
krueppel C2H2-type zinc-finger protein family	Q5T0B9	ZNF362
krueppel C2H2-type zinc-finger protein family	Q5JVG2	ZNF484
krueppel C2H2-type zinc-finger protein family	Q6ZMW2	ZNF782
krueppel C2H2-type zinc-finger protein family	Q14929	ZNF169
krueppel C2H2-type zinc-finger protein family	Q96JL9	ZNF333
krueppel C2H2-type zinc-finger protein family	Q6DD87	ZNF787
krueppel C2H2-type zinc-finger protein family	Q9HCZ1	ZNF334
krueppel C2H2-type zinc-finger protein family	Q8N823	ZNF611
krueppel C2H2-type zinc-finger protein family	Q5SXM1	ZNF678
krueppel C2H2-type zinc-finger protein family	Q92766	RREB1
krueppel C2H2-type zinc-finger protein family	P17017	ZNF14
krueppel C2H2-type zinc-finger protein family	Q9Y2H8	ZNF510
krueppel C2H2-type zinc-finger protein family	Q969W8	ZNF566
krueppel C2H2-type zinc-finger protein family	Q9Y2P7	ZNF256
krueppel C2H2-type zinc-finger protein family	Q96GC6	ZNF274
krueppel C2H2-type zinc-finger protein family	Q2TB10	ZNF800
krueppel C2H2-type zinc-finger protein family	Q8TF68	ZNF384
krueppel C2H2-type zinc-finger protein family	Q96JC4	ZNF479
krueppel C2H2-type zinc-finger protein family	Q6ZNA1	ZNF836
krueppel C2H2-type zinc-finger protein family	E7ETH6	ZNF587B
krueppel C2H2-type zinc-finger protein family	Q9NZV7	ZIM2
krueppel C2H2-type zinc-finger protein family	Q8N9K5	ZNF565
krueppel C2H2-type zinc-finger protein family	Q6IV72	ZNF425
krueppel C2H2-type zinc-finger protein family	Q14119	VEZF1
krueppel C2H2-type zinc-finger protein family	Q9Y2X9	ZNF281
krueppel C2H2-type zinc-finger protein family	P52741	ZNF134
krueppel C2H2-type zinc-finger protein family	Q8NF99	ZNF397
krueppel C2H2-type zinc-finger protein family	Q7Z4V0	ZNF438
krueppel C2H2-type zinc-finger protein family	Q86WZ6	ZNF227
krueppel C2H2-type zinc-finger protein family	P17024	ZNF20
krueppel C2H2-type zinc-finger protein family	Q6P9A3	ZNF549
krueppel C2H2-type zinc-finger protein family	Q7RTV3	ZNF367
krueppel C2H2-type zinc-finger protein family	Q96IQ9	ZNF414
krueppel C2H2-type zinc-finger protein family	P17021	ZNF17
krueppel C2H2-type zinc-finger protein family	P52737	ZNF136
krueppel C2H2-type zinc-finger protein family	Q96SK3	ZNF607
krueppel C2H2-type zinc-finger protein family	Q8IZM8	ZNF654
krueppel C2H2-type zinc-finger protein family	O14709	ZNF197
krueppel C2H2-type zinc-finger protein family	Q68DI1	ZNF776
krueppel C2H2-type zinc-finger protein family	O75437	ZNF254
krueppel C2H2-type zinc-finger protein family	Q13106	ZNF154
krueppel C2H2-type zinc-finger protein family	B4DX44	ZNF736
krueppel C2H2-type zinc-finger protein family	Q6ZMV8	ZNF730
krueppel C2H2-type zinc-finger protein family	Q96LX8	ZNF597
krueppel C2H2-type zinc-finger protein family	Q13129	RLF
krueppel C2H2-type zinc-finger protein family	Q9NSD4	ZNF275
krueppel C2H2-type zinc-finger protein family	Q8N7K0	ZNF433
krueppel C2H2-type zinc-finger protein family	P59923	ZNF445
krueppel C2H2-type zinc-finger protein family	Q9P2F9	ZNF319
krueppel C2H2-type zinc-finger protein family	Q8TAU3	ZNF417
krueppel C2H2-type zinc-finger protein family	Q96N22	ZNF681
krueppel C2H2-type zinc-finger protein family	Q9NZL3	ZNF224
krueppel C2H2-type zinc-finger protein family	Q8N141	ZFP82
krueppel C2H2-type zinc-finger protein family	Q14584	ZNF266
krueppel C2H2-type zinc-finger protein family	Q12901	ZNF155
krueppel C2H2-type zinc-finger protein family	Q8N7M2	ZNF283
krueppel C2H2-type zinc-finger protein family	Q9HCX3	ZNF304
krueppel C2H2-type zinc-finger protein family	Q86UD4	ZNF329
krueppel C2H2-type zinc-finger protein family	Q8NHY6	ZFP28
krueppel C2H2-type zinc-finger protein family	Q8TF39	ZNF483
krueppel C2H2-type zinc-finger protein family	A8K8V0	ZNF785
krueppel C2H2-type zinc-finger protein family	Q15935	ZNF77
krueppel C2H2-type zinc-finger protein family	Q6ZN08	ZNF66
krueppel C2H2-type zinc-finger protein family	Q9HCE3	ZNF532
krueppel C2H2-type zinc-finger protein family	O75290	ZNF780A
krueppel C2H2-type zinc-finger protein family	Q16600	ZNF239
krueppel C2H2-type zinc-finger protein family	Q9UIE0	ZNF230
krueppel C2H2-type zinc-finger protein family	Q9UDV7	ZNF282
krueppel C2H2-type zinc-finger protein family	P49910	ZNF165
krueppel C2H2-type zinc-finger protein family	O15060	ZBTB39
krueppel C2H2-type zinc-finger protein family	Q9Y2Y4	ZBTB32
krueppel C2H2-type zinc-finger protein family	O75362	ZNF217
krueppel C2H2-type zinc-finger protein family	Q96SE7	ZNF347
krueppel C2H2-type zinc-finger protein family	Q9NQX6	ZNF331
krueppel C2H2-type zinc-finger protein family	Q9H7X3	ZNF696
krueppel C2H2-type zinc-finger protein family	Q96SQ5	ZNF587
krueppel C2H2-type zinc-finger protein family	Q86TJ5	ZNF554
krueppel C2H2-type zinc-finger protein family	Q7Z3V5	ZNF571
krueppel C2H2-type zinc-finger protein family	Q6NX49	ZNF544
krueppel C2H2-type zinc-finger protein family	Q9H4Z2	ZNF335
krueppel C2H2-type zinc-finger protein family	Q9Y3M9	ZNF337
krueppel C2H2-type zinc-finger protein family	Q06730	ZNF33A
krueppel C2H2-type zinc-finger protein family	Q06732	ZNF33B
krueppel C2H2-type zinc-finger protein family	Q9BYN7	ZNF341
krueppel C2H2-type zinc-finger protein family	Q6P1L6	ZNF343
krueppel C2H2-type zinc-finger protein family	Q14585	ZNF345
krueppel C2H2-type zinc-finger protein family	Q96NJ6	ZFP3
krueppel C2H2-type zinc-finger protein family	Q8N8Y5	ZFP41
krueppel C2H2-type zinc-finger protein family	Q8TF45	ZNF418
krueppel C2H2-type zinc-finger protein family	O95780	ZNF682
krueppel C2H2-type zinc-finger protein family	Q2M3W8	ZNF181
krueppel C2H2-type zinc-finger protein family	Q6ZN06	ZNF813
krueppel C2H2-type zinc-finger protein family	Q8NB15	ZNF511
krueppel C2H2-type zinc-finger protein family	P17023	ZNF19
krueppel C2H2-type zinc-finger protein family	Q63HK3	ZKSCAN2
krueppel C2H2-type zinc-finger protein family	Q9H7R0	ZNF442
krueppel C2H2-type zinc-finger protein family	Q96ND8	ZNF583
krueppel C2H2-type zinc-finger protein family	Q6PF04	ZNF613
krueppel C2H2-type zinc-finger protein family	O15015	ZNF646
krueppel C2H2-type zinc-finger protein family	A6NM28	ZFP92
krueppel C2H2-type zinc-finger protein family	Q14590	ZNF235
krueppel C2H2-type zinc-finger protein family	Q9NYT6	ZNF226
krueppel C2H2-type zinc-finger protein family	P17010	ZFX
krueppel C2H2-type zinc-finger protein family	Q9NR11	ZNF302
krueppel C2H2-type zinc-finger protein family	Q96MN9	ZNF488
krueppel C2H2-type zinc-finger protein family	Q8IVP9	ZNF547
krueppel C2H2-type zinc-finger protein family	Q96CK0	ZNF653
krueppel C2H2-type zinc-finger protein family	Q8NDW4	ZNF248
krueppel C2H2-type zinc-finger protein family	O14628	ZNF195
krueppel C2H2-type zinc-finger protein family	Q96PE6	ZIM3
krueppel C2H2-type zinc-finger protein family	Q8IYI8	ZNF440
krueppel C2H2-type zinc-finger protein family	P17041	ZNF32
krueppel C2H2-type zinc-finger protein family	Q9H609	ZNF576
krueppel C2H2-type zinc-finger protein family	Q9UID6	ZNF639
krueppel C2H2-type zinc-finger protein family	Q15973	ZNF124
krueppel C2H2-type zinc-finger protein family	Q9UEG4	ZNF629
krueppel C2H2-type zinc-finger protein family	Q03938	ZNF90
krueppel C2H2-type zinc-finger protein family	Q8IWY8	ZSCAN29
krueppel C2H2-type zinc-finger protein family	Q16587	ZNF74
krueppel C2H2-type zinc-finger protein family	Q86YE8	ZNF573
krueppel C2H2-type zinc-finger protein family	Q8N1G0	ZNF687
krueppel C2H2-type zinc-finger protein family	Q8NEK5	ZNF548
krueppel C2H2-type zinc-finger protein family	Q03924	ZNF117
krueppel C2H2-type zinc-finger protein family	Q9BY31	ZNF717
krueppel C2H2-type zinc-finger protein family	Q52M93	ZNF585B
krueppel C2H2-type zinc-finger protein family	A8MQ14	ZNF850
krueppel C2H2-type zinc-finger protein family	P52736	ZNF133
krueppel C2H2-type zinc-finger protein family	Q2M218	ZNF630
krueppel C2H2-type zinc-finger protein family	Q9UL36	ZNF236
krueppel C2H2-type zinc-finger protein family	Q14592	ZNF460
krueppel C2H2-type zinc-finger protein family	P13682	ZNF35
krueppel C2H2-type zinc-finger protein family	P52740	ZNF132
krueppel C2H2-type zinc-finger protein family	Q6IQ21	ZNF770
krueppel C2H2-type zinc-finger protein family	Q96NG8	ZNF582
krueppel C2H2-type zinc-finger protein family	Q8N988	ZNF557
krueppel C2H2-type zinc-finger protein family	P08048	ZFY
krueppel C2H2-type zinc-finger protein family	Q9UJW8	ZNF180
krueppel C2H2-type zinc-finger protein family	Q96SR6	ZNF382
krueppel C2H2-type zinc-finger protein family	Q9BX82	ZNF471
krueppel C2H2-type zinc-finger protein family	Q96MU6	ZNF778
krueppel C2H2-type zinc-finger protein family	Q8WV37	ZNF480
krueppel C2H2-type zinc-finger protein family	Q9NW07	ZNF358
krueppel C2H2-type zinc-finger protein family	P17019	ZNF708
krueppel C2H2-type zinc-finger protein family	Q8N9Z0	ZNF610
krueppel C2H2-type zinc-finger protein family	Q8WXB4	ZNF606
krueppel C2H2-type zinc-finger protein family	Q8N2I2	ZNF619
krueppel C2H2-type zinc-finger protein family	Q5JVG8	ZNF506
krueppel C2H2-type zinc-finger protein family	Q96JF6	ZNF594
krueppel C2H2-type zinc-finger protein family	O75373	ZNF737
krueppel C2H2-type zinc-finger protein family	O43361	ZNF749
krueppel C2H2-type zinc-finger protein family	Q6AW86	ZNF324B
krueppel C2H2-type zinc-finger protein family	Q9H707	ZNF552
krueppel C2H2-type zinc-finger protein family	Q8N883	ZNF614
krueppel C2H2-type zinc-finger protein family	P17098	ZNF8
krueppel C2H2-type zinc-finger protein family	Q8N4W9	ZNF808
krueppel C2H2-type zinc-finger protein family	Q15928	ZNF141
krueppel C2H2-type zinc-finger protein family	P0CG31	ZNF286B
krueppel C2H2-type zinc-finger protein family	Q6P2D0	ZFP1
krueppel C2H2-type zinc-finger protein family	P17014	ZNF12
krueppel C2H2-type zinc-finger protein family	Q9Y2A4	ZNF443
krueppel C2H2-type zinc-finger protein family	Q9UJL9	ZFP69B
krueppel C2H2-type zinc-finger protein family	Q7Z398	ZNF550
krueppel C2H2-type zinc-finger protein family	Q6P280	ZNF529
krueppel C2H2-type zinc-finger protein family	Q9BSG1	ZNF2
krueppel C2H2-type zinc-finger protein family	Q96N38	ZNF714
krueppel C2H2-type zinc-finger protein family	Q5CZA5	ZNF805
krueppel C2H2-type zinc-finger protein family	Q96ME7	ZNF512
krueppel C2H2-type zinc-finger protein family	P17020	ZNF16
krueppel C2H2-type zinc-finger protein family	Q7Z340	ZNF551
krueppel C2H2-type zinc-finger protein family	Q9Y2G7	ZFP30
krueppel C2H2-type zinc-finger protein family	Q96K75	ZNF514
krueppel C2H2-type zinc-finger protein family	Q05516	ZBTB16
krueppel C2H2-type zinc-finger protein family	Q8TBZ5	ZNF502
krueppel C2H2-type zinc-finger protein family	Q9H7R5	ZNF665
krueppel C2H2-type zinc-finger protein family	Q8TCN5	ZNF507
krueppel C2H2-type zinc-finger protein family	Q9HCL3	ZFP14
krueppel C2H2-type zinc-finger protein family	Q7Z7K2	ZNF467
krueppel C2H2-type zinc-finger protein family	Q5FWF6	ZNF789
krueppel C2H2-type zinc-finger protein family	Q8IYN0	ZNF100
krueppel C2H2-type zinc-finger protein family	Q6NX45	ZNF774
krueppel C2H2-type zinc-finger protein family	Q9BR84	ZNF559
krueppel C2H2-type zinc-finger protein family	Q8IZ26	ZNF34
krueppel C2H2-type zinc-finger protein family	Q8N720	ZNF655
krueppel C2H2-type zinc-finger protein family	Q7L945	ZNF627
krueppel C2H2-type zinc-finger protein family	Q96IR2	ZNF845
krueppel C2H2-type zinc-finger protein family	Q6P9A1	ZNF530
krueppel C2H2-type zinc-finger protein family	Q8IZC7	ZNF101
krueppel C2H2-type zinc-finger protein family	Q13105	ZBTB17
krueppel C2H2-type zinc-finger protein family	Q8NAF0	ZNF579
krueppel C2H2-type zinc-finger protein family	Q96K58	ZNF668
krueppel C2H2-type zinc-finger protein family	P17039	ZNF30
krueppel C2H2-type zinc-finger protein family	Q2M3X9	ZNF674
krueppel C2H2-type zinc-finger protein family	Q96KM6	ZNF512B
krueppel C2H2-type zinc-finger protein family	Q9Y2D9	ZNF652
krueppel C2H2-type zinc-finger protein family	Q8NDP4	ZNF439
krueppel C2H2-type zinc-finger protein family	Q13360	ZNF177
krueppel C2H2-type zinc-finger protein family	P17025	ZNF182
krueppel C2H2-type zinc-finger protein family	Q8N972	ZNF709
krueppel C2H2-type zinc-finger protein family	Q86UP3	ZFHX4
krueppel C2H2-type zinc-finger protein family	Q99592	ZBTB18
krueppel C2H2-type zinc-finger protein family	Q86UQ0	ZNF589
krueppel C2H2-type zinc-finger protein family	Q3MIS6	ZNF528
krueppel C2H2-type zinc-finger protein family	Q5T619	ZNF648
krueppel C2H2-type zinc-finger protein family	Q9H4T2	ZSCAN16
krueppel C2H2-type zinc-finger protein family	Q96LW9	ZSCAN31
krueppel C2H2-type zinc-finger protein family	O95201	ZNF205
krueppel C2H2-type zinc-finger protein family	O43345	ZNF208
krueppel C2H2-type zinc-finger protein family	Q9UL58	ZNF215
krueppel C2H2-type zinc-finger protein family	Q0D2J5	ZNF763
krueppel C2H2-type zinc-finger protein family	Q8TAF7	ZNF461
krueppel C2H2-type zinc-finger protein family	Q8TF20	ZNF721
krueppel C2H2-type zinc-finger protein family	Q96EG3	ZNF837
krueppel C2H2-type zinc-finger protein family	P17026	ZNF22
krueppel C2H2-type zinc-finger protein family	Q6P3V2	ZNF585A
krueppel C2H2-type zinc-finger protein family	P52746	ZNF142
krueppel C2H2-type zinc-finger protein family	Q86T29	ZNF605
krueppel C2H2-type zinc-finger protein family	Q8NC26	ZNF114
krueppel C2H2-type zinc-finger protein family	P52738	ZNF140
krueppel C2H2-type zinc-finger protein family	Q8IYX0	ZNF679
krueppel C2H2-type zinc-finger protein family	Q9BS31	ZNF649
krueppel C2H2-type zinc-finger protein family	P10073	ZSCAN22
krueppel C2H2-type zinc-finger protein family	A8MXY4	ZNF99
krueppel C2H2-type zinc-finger protein family	O43829	ZBTB14
krueppel C2H2-type zinc-finger protein family	O75467	ZNF324
krueppel C2H2-type zinc-finger protein family	P51814	ZNF41
krueppel C2H2-type zinc-finger protein family	Q8N8Z8	ZNF441
krueppel C2H2-type zinc-finger protein family	Q3KNS6	ZNF829
krueppel C2H2-type zinc-finger protein family	Q13398	ZNF211
krueppel C2H2-type zinc-finger protein family	Q96K62	ZBTB45
krueppel C2H2-type zinc-finger protein family	P51815	ZNF75D
krueppel C2H2-type zinc-finger protein family	Q8WTR7	ZNF473
krueppel C2H2-type zinc-finger protein family	P17029	ZKSCAN1
krueppel C2H2-type zinc-finger protein family	Q6NUN9	ZNF746
krueppel C2H2-type zinc-finger protein family	P36508	ZNF76
krueppel C2H2-type zinc-finger protein family	Q9UK13	ZNF221
krueppel C2H2-type zinc-finger protein family	Q9Y6R6	ZNF780B
krueppel C2H2-type zinc-finger protein family	Q9NU63	ZFP57
krueppel C2H2-type zinc-finger protein family	Q6ZN79	ZNF705A
krueppel C2H2-type zinc-finger protein family	O94892	ZNF432
krueppel C2H2-type zinc-finger protein family	Q9UK12	ZNF222
krueppel C2H2-type zinc-finger protein family	Q14587	ZNF268
krueppel C2H2-type zinc-finger protein family	Q9UNY5	ZNF232
krueppel C2H2-type zinc-finger protein family	Q8NDX6	ZNF740
krueppel C2H2-type zinc-finger protein family	Q6ZN55	ZNF574
krueppel C2H2-type zinc-finger protein family	Q9NXT0	ZNF586
krueppel C2H2-type zinc-finger protein family	Q8N1W2	ZNF710
krueppel C2H2-type zinc-finger protein family	Q96GE5	ZNF799
krueppel C2H2-type zinc-finger protein family	A6NN14	ZNF729
krueppel C2H2-type zinc-finger protein family	O60765	ZNF354A
krueppel C2H2-type zinc-finger protein family	Q92618	ZNF516
krueppel C2H2-type zinc-finger protein family	Q9UJN7	ZNF391
krueppel C2H2-type zinc-finger protein family	P17036	ZNF3
krueppel C2H2-type zinc-finger protein family	Q8TA94	ZNF563
krueppel C2H2-type zinc-finger protein family	Q3KP31	ZNF791
krueppel C2H2-type zinc-finger protein family	Q96IT1	ZNF496
krueppel C2H2-type zinc-finger protein family	Q6AZW8	ZNF660
krueppel C2H2-type zinc-finger protein family	Q8N0Y2	ZNF444
krueppel C2H2-type zinc-finger protein family	P17030	ZNF25
krueppel C2H2-type zinc-finger protein family	Q68DY9	ZNF772
krueppel C2H2-type zinc-finger protein family	P17032	ZNF37A
krueppel C2H2-type zinc-finger protein family	P0C7X2	ZNF688
krueppel C2H2-type zinc-finger protein family	Q9UC07	ZNF69
krueppel C2H2-type zinc-finger protein family	Q5MCW4	ZNF569
krueppel C2H2-type zinc-finger protein family	O43167	ZBTB24
krueppel C2H2-type zinc-finger protein family	O15090	ZNF536
krueppel C2H2-type zinc-finger protein family	Q8N9F8	ZNF454
krueppel C2H2-type zinc-finger protein family	Q6ZS27	ZNF662
krueppel C2H2-type zinc-finger protein family	Q08AN1	ZNF616
krueppel C2H2-type zinc-finger protein family	Q9Y2Q1	ZNF257
krueppel C2H2-type zinc-finger protein family	Q3ZCT1	ZNF260
krueppel C2H2-type zinc-finger protein family	Q14593	ZNF273
krueppel C2H2-type zinc-finger protein family	O43296	ZNF264
krueppel C2H2-type zinc-finger protein family	Q8N8C0	ZNF781
krueppel C2H2-type zinc-finger protein family	Q86XU0	ZNF677
krueppel C2H2-type zinc-finger protein family	A6NNF4	ZNF726
krueppel C2H2-type zinc-finger protein family	Q5TYW1	ZNF658
krueppel C2H2-type zinc-finger protein family	Q8IVC4	ZNF584
krueppel C2H2-type zinc-finger protein family	Q7Z3I7	ZNF572
krueppel C2H2-type zinc-finger protein family	Q5T7W0	ZNF618
krueppel C2H2-type zinc-finger protein family	O14771	ZNF213
krueppel C2H2-type zinc-finger protein family	P51786	ZNF157
krueppel C2H2-type zinc-finger protein family	Q14588	ZNF234
krueppel C2H2-type zinc-finger protein family	P15622	ZNF250
krueppel C2H2-type zinc-finger protein family	O43298	ZBTB43
krueppel C2H2-type zinc-finger protein family	Q8TF50	ZNF526
krueppel C2H2-type zinc-finger protein family	Q8NDQ6	ZNF540
krueppel C2H2-type zinc-finger protein family	P17027	ZNF23
krueppel C2H2-type zinc-finger protein family	Q8TAW3	ZNF671
krueppel C2H2-type zinc-finger protein family	Q9UC06	ZNF70
krueppel C2H2-type zinc-finger protein family	Q8IYB9	ZNF595
krueppel C2H2-type zinc-finger protein family	Q9P255	ZNF492
krueppel C2H2-type zinc-finger protein family	Q9NV72	ZNF701
krueppel C2H2-type zinc-finger protein family	Q9H8G1	ZNF430
krueppel C2H2-type zinc-finger protein family	Q96CX3	ZNF501
krueppel C2H2-type zinc-finger protein family	Q9BWM5	ZNF416
krueppel C2H2-type zinc-finger protein family	P51508	ZNF81
krueppel C2H2-type zinc-finger protein family	Q05481	ZNF91
krueppel C2H2-type zinc-finger protein family	Q03936	ZNF92
krueppel C2H2-type zinc-finger protein family	A6NK75	ZNF98
krueppel C2H2-type zinc-finger protein family	C9JN71	ZNF878
krueppel C2H2-type zinc-finger protein family	Q96H40	ZNF486
krueppel C2H2-type zinc-finger protein family	Q2VY69	ZNF284
krueppel C2H2-type zinc-finger protein family	Q6ZSB9	ZBTB49
krueppel C2H2-type zinc-finger protein family	Q14586	ZNF267
krueppel C2H2-type zinc-finger protein family	Q9HCG1	ZNF160
krueppel C2H2-type zinc-finger protein family	Q9Y6Q3	ZFP37
krueppel C2H2-type zinc-finger protein family	Q8N859	ZNF713
krueppel C2H2-type zinc-finger protein family	Q96N20	ZNF75A
krueppel C2H2-type zinc-finger protein family	Q68DY1	ZNF626
krueppel C2H2-type zinc-finger protein family	Q5HYK9	ZNF667
krueppel C2H2-type zinc-finger protein family	Q9Y4E5	ZNF451
krueppel C2H2-type zinc-finger protein family	Q9ULM2	ZNF490
krueppel C2H2-type zinc-finger protein family	Q9HAH1	ZNF556
krueppel C2H2-type zinc-finger protein family	Q9P0L1	ZKSCAN7
krueppel C2H2-type zinc-finger protein family	P17097	ZNF7
krueppel C2H2-type zinc-finger protein family	P35789	ZNF93
krueppel C2H2-type zinc-finger protein family	Q96NJ3	ZNF285
krueppel C2H2-type zinc-finger protein family	Q8WUU4	ZNF296
krueppel C2H2-type zinc-finger protein family	Q96RE9	ZNF300
krueppel C2H2-type zinc-finger protein family	Q6PG37	ZNF790
krueppel C2H2-type zinc-finger protein family	Q9BRR0	ZKSCAN3
krueppel C2H2-type zinc-finger protein family	P10072	ZNF875
krueppel C2H2-type zinc-finger protein family	Q96H86	ZNF764
krueppel C2H2-type zinc-finger protein family	Q6AHZ1	ZNF518A
krueppel C2H2-type zinc-finger protein family	Q9Y473	ZNF175
krueppel C2H2-type zinc-finger protein family	O75346	ZNF253
krueppel C2H2-type zinc-finger protein family	Q9Y2P0	ZNF835
krueppel C2H2-type zinc-finger protein family	Q96N58	ZNF578
krueppel C2H2-type zinc-finger protein family	Q8N587	ZNF561
krueppel C2H2-type zinc-finger protein family	Q9NUA8	ZBTB40
krueppel C2H2-type zinc-finger protein family	Q9UK11	ZNF223
krueppel C2H2-type zinc-finger protein family	Q9UQR1	ZNF148
krueppel C2H2-type zinc-finger protein family	Q9UDV6	ZNF212
krueppel C2H2-type zinc-finger protein family	Q5JNZ3	ZNF311
krueppel C2H2-type zinc-finger protein family	Q8TD17	ZNF398
krueppel C2H2-type zinc-finger protein family	Q6ZN57	ZFP2
krueppel C2H2-type zinc-finger protein family	Q9BSK1	ZNF577
krueppel C2H2-type zinc-finger protein family	Q53GI3	ZNF394
krueppel C2H2-type zinc-finger protein family	Q6ZN11	ZNF793
krueppel C2H2-type zinc-finger protein family	Q0VGE8	ZNF816
krueppel C2H2-type zinc-finger protein family	Q8TB69	ZNF519
krueppel C2H2-type zinc-finger protein family	Q86UE3	ZNF546
krueppel C2H2-type zinc-finger protein family	P52742	ZNF135
krueppel C2H2-type zinc-finger protein family	Q96NI8	ZNF570
krueppel C2H2-type zinc-finger protein family	Q6ZNG1	ZNF600
krueppel C2H2-type zinc-finger protein family	Q03923	ZNF85
krueppel C2H2-type zinc-finger protein family	Q7Z7L9	ZSCAN2
krueppel C2H2-type zinc-finger protein family	Q8N7Q3	ZNF676
krueppel C2H2-type zinc-finger protein family	Q6ECI4	ZNF470
krueppel C2H2-type zinc-finger protein family	P17022	ZNF18
krueppel C2H2-type zinc-finger protein family	Q9P2J8	ZNF624
krueppel C2H2-type zinc-finger protein family	Q9UJU3	ZNF112
krueppel C2H2-type zinc-finger protein family	A6NP11	ZNF716
krueppel C2H2-type zinc-finger protein family	Q8TF32	ZNF431
krueppel C2H2-type zinc-finger protein family	Q8NB42	ZNF527
krueppel C2H2-type zinc-finger protein family	Q9H582	ZNF644
krueppel C2H2-type zinc-finger protein family	P52739	ZNF131
krueppel C2H2-type zinc-finger protein family	Q969J2	ZKSCAN4
krueppel C2H2-type zinc-finger protein family	Q8NA42	ZNF383
krueppel C2H2-type zinc-finger protein family	Q8N8J6	ZNF615
krueppel C2H2-type zinc-finger protein family	Q8TBC5	ZSCAN18
krueppel C2H2-type zinc-finger protein family	Q9H5H4	ZNF768
krueppel C2H2-type zinc-finger protein family	O75541	ZNF821
krueppel C2H2-type zinc-finger protein family	Q96LW1	ZNF354B
krueppel C2H2-type zinc-finger protein family	Q96JP5	ZFP91
krueppel C2H2-type zinc-finger protein family	Q96N95	ZNF396
krueppel C2H2-type zinc-finger protein family	Q5HY98	ZNF766
krueppel C2H2-type zinc-finger protein family	Q08AG5	ZNF844
krueppel C2H2-type zinc-finger protein family	Q5TEC3	ZNF697
krueppel C2H2-type zinc-finger protein family	P52744	ZNF138
krueppel C2H2-type zinc-finger protein family	Q96BV0	ZNF775
krueppel C2H2-type zinc-finger protein family	Q8TC21	ZNF596
krueppel C2H2-type zinc-finger protein family	Q96BR6	ZNF669
krueppel C2H2-type zinc-finger protein family	Q9P2Y4	ZNF219
krueppel C2H2-type zinc-finger protein family	Q6PK81	ZNF773
krueppel C2H2-type zinc-finger protein family	Q9BU19	ZNF692
krueppel C2H2-type zinc-finger protein family	Q9UK10	ZNF225
krueppel C2H2-type zinc-finger protein family	O14978	ZNF263
krueppel C2H2-type zinc-finger protein family	Q3SY52	ZIK1
krueppel C2H2-type zinc-finger protein family	O43474	KLF4
krueppel C2H2-type zinc-finger protein family	A0PJY2	FEZF1
krueppel C2H2-type zinc-finger protein family	Q9H116	GZF1
krueppel C2H2-type zinc-finger protein family	O75840	KLF7
krueppel C2H2-type zinc-finger protein family	Q8TBJ5	FEZF2
krueppel C2H2-type zinc-finger protein family	Q9GZU2	PEG3
krueppel C2H2-type zinc-finger protein family	Q99612	KLF6
krueppel C2H2-type zinc-finger protein family	Q6IQ32	ADNP2
krueppel C2H2-type zinc-finger protein family	P28698	MZF1
krueppel C2H2-type zinc-finger protein family	Q9NPC7	MYNN
krueppel C2H2-type zinc-finger protein family	Q6DJT9	PLAG1
krueppel C2H2-type zinc-finger protein family	Q96JB3	HIC2
krueppel C2H2-type zinc-finger protein family	Q9BRP0	OVOL2
krueppel C2H2-type zinc-finger protein family	Q9HBE1	PATZ1
krueppel C2H2-type zinc-finger protein family	Q13887	KLF5
krueppel C2H2-type zinc-finger protein family	Q14526	HIC1
krueppel C2H2-type zinc-finger protein family	Q13351	KLF1
krueppel C2H2-type zinc-finger protein family	O95785	WIZ
krueppel C2H2-type zinc-finger protein family	P10075	GLI4
krueppel C2H2-type zinc-finger protein family	P57682	KLF3
LDLR family	Q5T700	LDLRAD1
LDLR family	Q7Z4F1	LRP10
LDLR family	Q07954	LRP1
LDLR family	P98164	LRP2
LDLR family	O75096	LRP4
LDLR family	O75197	LRP5
LDLR family	O75581	LRP6
LDLR family	Q14114	LRP8
LDLR family	P01130	LDLR
LDLR family	Q9NZR2	LRP1B
LDLR family	Q9Y561	LRP12
LDLR family	O75074	LRP3
LDLR family	Q86VZ4	LRP11
LDLR family	Q86YD5	LDLRAD3
N-CoR nuclear receptor corepressors family	O75376	NCOR1
N-CoR nuclear receptor corepressors family	Q9Y618	NCOR2
nuclear hormone receptor family	P19793	RXRA
nuclear hormone receptor family	P28702	RXRB
nuclear hormone receptor family	Q92753	RORB
nuclear hormone receptor family	P37231	PPARG
nuclear hormone receptor family	P10276	RARA
nuclear hormone receptor family	P06401	PGR
nuclear hormone receptor family	P62508	ESRRG
nuclear hormone receptor family	P24468	NR2F2
nuclear hormone receptor family	P04150	NR3C1
nuclear hormone receptor family	P10589	NR2F1
nuclear hormone receptor family	P11474	ESRRA
nuclear hormone receptor family	P10275	AR
nuclear hormone receptor family	P51843	NR0B1
nuclear hormone receptor family	P13056	NR2C1
nuclear hormone receptor family	P55055	NR1H2
nuclear hormone receptor family	Q92731	ESR2
nuclear hormone receptor family	P41235	HNF4A
nuclear hormone receptor family	P03372	ESR1
nuclear hormone receptor family	Q13133	NR1H3
nuclear hormone receptor family	Q96RI1	NR1H4
nuclear hormone receptor family	O75469	NR1I2
nuclear hormone receptor family	Q14994	NR1I3
nuclear hormone receptor family	O95718	ESRRB
nuclear hormone receptor family	P22736	NR4A1
nuclear hormone receptor family	Q14541	HNF4G
nuclear hormone receptor family	O00482	NR5A2
nuclear hormone receptor family	Q15466	NR0B2
nuclear hormone receptor family	Q14995	NR1D2
nuclear hormone receptor family	Q9Y466	NR2E1
nuclear hormone receptor family	P49116	NR2C2
nuclear hormone receptor family	P43354	NR4A2
nuclear hormone receptor family	P08235	NR3C2
nuclear hormone receptor family	P35398	RORA
nuclear hormone receptor family	P13631	RARG
nuclear hormone receptor family	Q07869	PPARA
nuclear hormone receptor family	P10826	RARB
nuclear hormone receptor family	Q03181	PPARD
nuclear hormone receptor family	Q13285	NR5A1
nuclear hormone receptor family	P48443	RXRG
nuclear hormone receptor family	P51449	RORC
nuclear hormone receptor family	P10828	THRB
nuclear hormone receptor family	Q92570	NR4A3
nuclear hormone receptor family	Q15406	NR6A1
Orthers	Q8WUM0	NUP133
Orthers	O14746	TERT
Orthers	Q96MF7	NSMCE2
Orthers	Q01831	XPC
Orthers	Q92574	TSC1
Orthers	P04114	APOB
Orthers	O00255	MEN1
Orthers	Q9NUX5	POT1
Orthers	P49915	GMPS
Orthers	Q92734	TFG
p53 family	O15350	TP73
p53 family	P04637	TP53
p53 family	Q9H3D4	TP63
peptidase C12 family	Q92560	BAP1
peptidase C12 family	P15374	UCHL3
peptidase C12 family	P09936	UCHL1
peptidase C19 family	O00507	USP9Y
peptidase C19 family	O75604	USP2
peptidase C19 family	O94782	USP1
peptidase C19 family	O94966	USP19
peptidase C19 family	P35125	USP6
peptidase C19 family	P40818	USP8
peptidase C19 family	P45974	USP5
peptidase C19 family	Q13107	USP4
peptidase C19 family	Q14694	USP10
peptidase C19 family	Q504Q3	PAN2
peptidase C19 family	Q53GS9	USP39
peptidase C19 family	Q5W0Q7	USPL1
peptidase C19 family	Q6R6M4	USP17L2
peptidase C19 family	Q70CQ1	USP49
peptidase C19 family	Q70CQ2	USP34
peptidase C19 family	Q70CQ3	USP30
peptidase C19 family	Q70CQ4	USP31
peptidase C19 family	Q70EK9	USP51
peptidase C19 family	Q70EL1	USP54
peptidase C19 family	Q70EL2	USP45
peptidase C19 family	Q70EL3	USP50
peptidase C19 family	Q70EL4	USP43
peptidase C19 family	Q86T82	USP37
peptidase C19 family	Q86UV5	USP48
peptidase C19 family	Q8NB14	USP38
peptidase C19 family	Q8NFA0	USP32
peptidase C19 family	Q8TEY7	USP33
peptidase C19 family	Q92995	USP13
peptidase C19 family	Q93008	USP9X
peptidase C19 family	Q93009	USP7
peptidase C19 family	Q96K76	USP47
peptidase C19 family	Q96RU2	USP28
peptidase C19 family	Q9BXU7	USP26
peptidase C19 family	Q9H0E7	USP44
peptidase C19 family	Q9H9J4	USP42
peptidase C19 family	Q9HBJ7	USP29
peptidase C19 family	Q9NQC7	CYLD
peptidase C19 family	Q9NVE5	USP40
peptidase C19 family	Q9P275	USP36
peptidase C19 family	Q9UHP3	USP25
peptidase C19 family	Q9UPT9	USP22
peptidase C19 family	Q9UPU5	USP24
peptidase C19 family	Q9Y2K6	USP20
peptidase C19 family	Q9Y4E8	USP15
peptidase C19 family	Q9Y5T5	USP16
peptidase C19 family	Q9Y6I4	USP3
peptidase C19 family	Q70EK8	USP53
peptidase C19 family	Q9P2H5	USP35
peptidase C19 family	C9JJH3	USP17L10
peptidase C19 family	C9JLJ4	USP17L13
PI3/PI4-kinase family	Q9Y4A5	TRRAP
PI3/PI4-kinase family	O00750	PIK3C2B
PI3/PI4-kinase family	Q13535	ATR
PI3/PI4-kinase family	Q13315	ATM
PI3/PI4-kinase family	P42356	PI4KA
PI3/PI4-kinase family	Q9UBF8	PI4KB
PI3/PI4-kinase family	P42345	MTOR
PI3/PI4-kinase family	O00329	PIK3CD
PI3/PI4-kinase family	Q96Q15	SMG1
PI3/PI4-kinase family	O00443	PIK3C2A
PI3/PI4-kinase family	P78527	PRKDC
PI3/PI4-kinase family	Q9BTU6	PI4K2A
PI3/PI4-kinase family	P48736	PIK3CG
PI3/PI4-kinase family	P42336	PIK3CA
PI3/PI4-kinase family	P42338	PIK3CB
PI3/PI4-kinase family	Q8TCG2	PI4K2B
PI3/PI4-kinase family	O75747	PIK3C2G
Protein of unknown function DUF3512	Q9NPI1	BRD7
Protein of unknown function DUF3512	Q9H8M2	BRD9
protein-tyrosine phosphatase family	P23469	PTPRE
protein-tyrosine phosphatase family	P10586	PTPRF
protein-tyrosine phosphatase family	Q8WUK0	PTPMT1
protein-tyrosine phosphatase family	P23467	PTPRB
protein-tyrosine phosphatase family	Q76I76	SSH2
protein-tyrosine phosphatase family	Q9Y6J8	STYXL1
protein-tyrosine phosphatase family	Q8WYL5	SSH1
protein-tyrosine phosphatase family	Q13332	PTPRS
protein-tyrosine phosphatase family	Q9HD43	PTPRH
protein-tyrosine phosphatase family	Q93096	PTP4A1
protein-tyrosine phosphatase family	P23468	PTPRD
protein-tyrosine phosphatase family	Q9UNH5	CDC14A
protein-tyrosine phosphatase family	O60729	CDC14B
protein-tyrosine phosphatase family	P17706	PTPN2
protein-tyrosine phosphatase family	P29350	PTPN6
protein-tyrosine phosphatase family	P35236	PTPN7
protein-tyrosine phosphatase family	P43378	PTPN9
protein-tyrosine phosphatase family	Q16667	CDKN3
protein-tyrosine phosphatase family	Q9H1R2	DUSP15
protein-tyrosine phosphatase family	Q9BY84	DUSP16
protein-tyrosine phosphatase family	Q8NEJ0	DUSP18
protein-tyrosine phosphatase family	P51452	DUSP3
protein-tyrosine phosphatase family	Q9BVJ7	DUSP23
protein-tyrosine phosphatase family	Q16829	DUSP7
protein-tyrosine phosphatase family	Q6B8I1	DUSP13
protein-tyrosine phosphatase family	Q5VZP5	STYXL2
protein-tyrosine phosphatase family	Q16690	DUSP5
protein-tyrosine phosphatase family	Q13115	DUSP4
protein-tyrosine phosphatase family	Q9UII6	DUSP13
protein-tyrosine phosphatase family	O60942	RNGTT
protein-tyrosine phosphatase family	Q13496	MTM1
protein-tyrosine phosphatase family	Q13614	MTMR2
protein-tyrosine phosphatase family	O75319	DUSP11
protein-tyrosine phosphatase family	O95147	DUSP14
protein-tyrosine phosphatase family	Q8WTR2	DUSP19
protein-tyrosine phosphatase family	Q05923	DUSP2
protein-tyrosine phosphatase family	Q68J44	DUSP29
protein-tyrosine phosphatase family	Q16828	DUSP6
protein-tyrosine phosphatase family	O95278	EPM2A
protein-tyrosine phosphatase family	Q86WG5	SBF2
protein-tyrosine phosphatase family	Q9Y217	MTMR6
protein-tyrosine phosphatase family	Q9C0I1	MTMR12
protein-tyrosine phosphatase family	Q96QG7	MTMR9
protein-tyrosine phosphatase family	Q9NRW4	DUSP22
protein-tyrosine phosphatase family	P28562	DUSP1
protein-tyrosine phosphatase family	Q13202	DUSP8
protein-tyrosine phosphatase family	Q05209	PTPN12
protein-tyrosine phosphatase family	O95248	SBF1
protein-tyrosine phosphatase family	Q9NYA4	MTMR4
protein-tyrosine phosphatase family	Q12923	PTPN13
protein-tyrosine phosphatase family	Q15678	PTPN14
protein-tyrosine phosphatase family	Q99952	PTPN18
protein-tyrosine phosphatase family	P18031	PTPN1
protein-tyrosine phosphatase family	Q16825	PTPN21
protein-tyrosine phosphatase family	Q9Y2R2	PTPN22
protein-tyrosine phosphatase family	Q9H3S7	PTPN23
protein-tyrosine phosphatase family	P26045	PTPN3
protein-tyrosine phosphatase family	P29074	PTPN4
protein-tyrosine phosphatase family	P54829	PTPN5
protein-tyrosine phosphatase family	Q9UMZ3	PTPRQ
protein-tyrosine phosphatase family	Q13613	MTMR1
protein-tyrosine phosphatase family	Q9NXD2	MTMR10
protein-tyrosine phosphatase family	P23470	PTPRG
protein-tyrosine phosphatase family	A4FU01	MTMR11
protein-tyrosine phosphatase family	Q9Y216	MTMR7
protein-tyrosine phosphatase family	Q16827	PTPRO
protein-tyrosine phosphatase family	P28827	PTPRM
protein-tyrosine phosphatase family	Q92932	PTPRN2
protein-tyrosine phosphatase family	P08575	PTPRC
protein-tyrosine phosphatase family	P23471	PTPRZ1
protein-tyrosine phosphatase family	Q12974	PTP4A2
protein-tyrosine phosphatase family	A2A3K4	PTPDC1
protein-tyrosine phosphatase family	P18433	PTPRA
protein-tyrosine phosphatase family	Q8TE77	SSH3
protein-tyrosine phosphatase family	Q15262	PTPRK
protein-tyrosine phosphatase family	Q13615	MTMR3
protein-tyrosine phosphatase family	Q8NCE2	MTMR14
protein-tyrosine phosphatase family	O14522	PTPRT
protein-tyrosine phosphatase family	Q92729	PTPRU
protein-tyrosine phosphatase family	Q12913	PTPRJ
protein-tyrosine phosphatase family	Q15256	PTPRR
protein-tyrosine phosphatase family	Q06124	PTPN11
protein-tyrosine phosphatase family	Q16849	PTPRN
protein-tyrosine phosphatase family	O75365	PTP4A3
PTEN phosphatase protein family	P60484	PTEN
PTEN phosphatase protein family	Q68CZ2	TNS3
PTEN phosphatase protein family	Q9HBL0	TNS1
PTEN phosphatase protein family	Q63HR2	TNS2
PTEN phosphatase protein family	Q8IZW8	TNS4
Ran binding protein RanBP1-like	P0DJD0	RGPD1
Ran binding protein RanBP1-like	P49792	RANBP2
Ran binding protein RanBP1-like	Q7Z3J3	RGPD4
Ran binding protein RanBP1-like	Q86VV4	RANBP3L
Ran binding protein RanBP1-like	Q9H6Z4	RANBP3
Ran binding protein RanBP1-like	Q9UKX7	NUP50
Ras family	Q96A58	RERG
Ras family	P01111	NRAS
Ras family	P62070	RRAS2
Ras family	P62834	RAP1A
Ras family	P01116	KRAS
Ras family	Q92963	RIT1
Ras family	P61225	RAP2B
Ras family	Q99578	RIT2
Ras family	P11233	RALA
Ras family	Q9NYS0	NKIRAS1
Ras family	Q9NYR9	NKIRAS2
Ras family	Q6T310	RASL11A
Ras family	Q9BPW5	RASL11B
Ras GTPase-activating proteins	O95294	RASAL1
Ras GTPase-activating proteins	P20936	RASA1
Ras GTPase-activating proteins	P21359	NF1
Ras GTPase-activating proteins	Q14644	RASA3
Ras GTPase-activating proteins	Q15283	RASA2
Ras GTPase-activating proteins	Q5VWQ8	DAB2IP
Ras GTPase-activating proteins	Q86YV0	RASAL3
Ras GTPase-activating proteins	Q96PV0	SYNGAP1
Ras GTPase-activating proteins	Q9UJF2	RASAL2
retinoblastoma protein (RB) family	P06400	RB1
retinoblastoma protein (RB) family	P28749	RBL1
retinoblastoma protein (RB) family	Q08999	RBL2
Ser/Thr protein kinase family	Q9UKI8	TLK1
Ser/Thr protein kinase family	P30291	WEE1
Ser/Thr protein kinase family	O75385	ULK1
Ser/Thr protein kinase family	Q9NRP7	STK36
Ser/Thr protein kinase family	P33981	TTK
Ser/Thr protein kinase family	Q8TDR2	STK35
Ser/Thr protein kinase family	Q9BXU1	STK31
Ser/Thr protein kinase family	O00444	PLK4
Ser/Thr protein kinase family	Q6PHR2	ULK3
Ser/Thr protein kinase family	Q9UHD2	TBK1
Ser/Thr protein kinase family	P0C1S8	WEE2
Ser/Thr protein kinase family	Q96C45	ULK4
Ser/Thr protein kinase family	Q86UE8	TLK2
Ser/Thr protein kinase family	O75716	STK16
Ser/Thr protein kinase family	Q9BYP7	WNK3
Ser/Thr protein kinase family	Q9H4A3	WNK1
Ser/Thr protein kinase family	Q96J92	WNK4
Ser/Thr protein kinase family	Q9Y3S1	WNK2
Ser/Thr protein kinase family	Q9NSY1	BMP2K
Ser/Thr protein kinase family	O60566	BUB1B
Ser/Thr protein kinase family	O14965	AURKA
Ser/Thr protein kinase family	O15111	CHUK
Ser/Thr protein kinase family	O14920	IKBKB
Ser/Thr protein kinase family	O43683	BUB1
Ser/Thr protein kinase family	P68400	CSNK2A1
Ser/Thr protein kinase family	P19784	CSNK2A2
Ser/Thr protein kinase family	Q9NZJ5	EIF2AK3
Ser/Thr protein kinase family	Q76MJ5	ERN2
Ser/Thr protein kinase family	Q2M2I8	AAK1
Ser/Thr protein kinase family	O75460	ERN1
Ser/Thr protein kinase family	P00540	MOS
Ser/Thr protein kinase family	O00311	CDC7
Ser/Thr protein kinase family	Q6XUX3	DSTYK
Ser/Thr protein kinase family	Q9BQI3	EIF2AK1
Ser/Thr protein kinase family	P19525	EIF2AK2
Ser/Thr protein kinase family	Q9P2K8	EIF2AK4
Ser/Thr protein kinase family	O14976	GAK
Ser/Thr protein kinase family	Q96RR4	CAMKK2
Ser/Thr protein kinase family	Q96S38	RPS6KC1
Ser/Thr protein kinase family	Q14164	IKBKE
Ser/Thr protein kinase family	Q99640	PKMYT1
Ser/Thr protein kinase family	Q99570	PIK3R4
Ser/Thr protein kinase family	Q9UHY1	NRBP1
Ser/Thr protein kinase family	Q8N5S9	CAMKK1
Ser/Thr protein kinase family	P53350	PLK1
Ser/Thr protein kinase family	Q8IYT8	ULK2
Ser/Thr protein kinase family	Q9H4B4	PLK3
Ser/Thr protein kinase family	Q9NYY3	PLK2
Ser/Thr protein kinase family	Q8WU08	STK32A
Ser/Thr protein kinase family	Q9BXM7	PINK1
Ser/Thr protein kinase family	P0C264	SBK3
Ser/Thr protein kinase family	Q86UX6	STK32C
Ser/Thr protein kinase family	Q8N165	PDIK1L
Ser/Thr protein kinase family	Q9NY57	STK32B
Ser/Thr protein kinase family	Q9NSY0	NRBP2
Ser/Thr protein kinase family	Q9Y6S9	RPS6KL1
Ser/Thr protein kinase family	Q8NE28	STKLD1
Ser/Thr protein kinase family	P0C263	SBK2
SNF2/RAD54 helicase family	P51531	SMARCA2
SNF2/RAD54 helicase family	Q9Y620	RAD54B
SNF2/RAD54 helicase family	P51532	SMARCA4
SNF2/RAD54 helicase family	Q149N8	SHPRH
SNF2/RAD54 helicase family	Q6ZRS2	SRCAP
SNF2/RAD54 helicase family	Q9H4L7	SMARCAD1
SNF2/RAD54 helicase family	O60264	SMARCA5
SNF2/RAD54 helicase family	Q5FWF4	ZRANB3
SNF2/RAD54 helicase family	Q9P2D1	CHD7
SNF2/RAD54 helicase family	O14981	BTAF1
SNF2/RAD54 helicase family	Q96L91	EP400
SNF2/RAD54 helicase family	O14646	CHD1
SNF2/RAD54 helicase family	Q14839	CHD4
SNF2/RAD54 helicase family	Q8TDI0	CHD5
SNF2/RAD54 helicase family	P46100	ATRX
SNF2/RAD54 helicase family	Q2NKX8	ERCC6L
SNF2/RAD54 helicase family	Q9Y4B4	RAD54L2
SNF2/RAD54 helicase family	Q9HCK8	CHD8
SNF2/RAD54 helicase family	Q5T890	ERCC6L2
SNF2/RAD54 helicase family	Q3L8U1	CHD9
SNF2/RAD54 helicase family	Q14527	HLTF
SNF2/RAD54 helicase family	Q12873	CHD3
SNF2/RAD54 helicase family	Q86WJ1	CHD1L
SNF2/RAD54 helicase family	Q9ULG1	INO80
SNF2/RAD54 helicase family	Q9NRZ9	HELLS
SNF2/RAD54 helicase family	O14647	CHD2
SNF2/RAD54 helicase family	Q8TD26	CHD6
SNF2/RAD54 helicase family	Q03468	ERCC6
SNF2/RAD54 helicase family	Q9NZC9	SMARCAL1
SNF2/RAD54 helicase family	P28370	SMARCA1
STE Ser/Thr protein kinase family	Q7L7X3	TAOK1
STE Ser/Thr protein kinase family	Q9P289	STK26
STE Ser/Thr protein kinase family	Q9C0K7	STRADB
STE Ser/Thr protein kinase family	Q9UKE5	TNIK
STE Ser/Thr protein kinase family	Q9UEW8	STK39
STE Ser/Thr protein kinase family	Q13177	PAK2
STE Ser/Thr protein kinase family	Q13153	PAK1
STE Ser/Thr protein kinase family	Q96KB5	PBK
STE Ser/Thr protein kinase family	Q9H2G2	SLK
STE Ser/Thr protein kinase family	O94804	STK10
STE Ser/Thr protein kinase family	Q9UL54	TAOK2
STE Ser/Thr protein kinase family	P46734	MAP2K3
STE Ser/Thr protein kinase family	Q16584	MAP3K11
STE Ser/Thr protein kinase family	Q6ZN16	MAP3K15
STE Ser/Thr protein kinase family	Q9NYL2	MAP3K20
STE Ser/Thr protein kinase family	O95382	MAP3K6
STE Ser/Thr protein kinase family	O43318	MAP3K7
STE Ser/Thr protein kinase family	Q8NEV4	MYO3A
STE Ser/Thr protein kinase family	O43283	MAP3K13
STE Ser/Thr protein kinase family	Q12852	MAP3K12
STE Ser/Thr protein kinase family	Q13233	MAP3K1
STE Ser/Thr protein kinase family	Q99683	MAP3K5
STE Ser/Thr protein kinase family	Q9Y6R4	MAP3K4
STE Ser/Thr protein kinase family	P52564	MAP2K6
STE Ser/Thr protein kinase family	O95819	MAP4K4
STE Ser/Thr protein kinase family	Q56UN5	MAP3K19
STE Ser/Thr protein kinase family	Q99759	MAP3K3
STE Ser/Thr protein kinase family	O14733	MAP2K7
STE Ser/Thr protein kinase family	O95747	OXSR1
STE Ser/Thr protein kinase family	Q8N4C8	MINK1
STE Ser/Thr protein kinase family	Q9Y4K4	MAP4K5
STE Ser/Thr protein kinase family	Q02779	MAP3K10
STE Ser/Thr protein kinase family	Q99558	MAP3K14
STE Ser/Thr protein kinase family	Q9Y2U5	MAP3K2
[truncated: 221 more rows]
