# Supplementary material for: Machine learning and multi-omics data reveal driver gene-based molecular subtypes in hepatocellular carcinoma for precision treatment
Source: PLoS Comput Biol. 2024 May 10;20(5):e1012113. doi: 10.1371/journal.pcbi.1012113 (PMC11230636; doi:10.1371/journal.pcbi.1012113)
Supplement: S2 Table — (XLS) [file pcbi.1012113.s013.xls]

## Sheet: Table S2
S2 Table: Protein domains with significant mutations
From left to right, the table shows the Pfam domain identifiers, the number of mutated genes in the domain，
adjusted p-value using Benjamini - Hochberg, the entropy score，the number of mutations in the domain,
and the five genes with the most mutations in the domain (the bold ones are defined as driver genes in the previous study).
Domain	Gene	p.adjust	S	Mutation	Top_5_Gene
Clathrin	2	0.000232669	0.977418	34	CLTC(20);CLTCL1(14)
IKBKB_SDD	2	0.00207948	0.970951	5	CHUK(3);IKBKB(2)
Cadherin_pro	3	0.000232669	0.965713	14	CDH13(6);CDH4(5);CDH2(3)
OB_NTP_bind	5	0.000232669	0.962961	7	DHX57(2);DHX9(2);DHX37(1);DHX15(1);DHX32(1)
AAA_33	3	0.000232669	0.96023	5	HNRNPUL1(2);HNRNPU(2);HNRNPUL2(1)
EpoR_lig-bind	3	0.034784	0.96023	5	GHR(2);CRLF1(2);PRLR(1)
DUF3498	3	0.000232669	0.946395	12	SYNGAP1(6);DAB2IP(3);RASAL2(3)
Ank_2	4	0.00207948	0.943959	12	EHMT2(5);LRRK1(3);TNNI3K(2);ANKK1(2)
zf-H2C2_2	235	0.000232669	0.937814	725	ZNF107(18);ZFP2(18);ZNF266(15);ZNF611(13);ZNF7(13)
RGS	4	0.000849038	0.93682	43	AXIN1(15);AXIN2(13);GRK6(11);GRK4(4)
PI3_PI4_kinase	10	0.000232669	0.934815	24	ATM(4);MTOR(4);PI4KA(4);SMG1(3);PIK3CG(3)
Pkinase_Tyr	79	0.000232669	0.924	312	NTRK2(19);JAK3(15);PTK2(14);MAP3K7(14);ABL2(10)
SNF2_N	20	0.000232669	0.922393	77	HLTF(9);CHD2(8);SHPRH(7);SMARCAD1(7);SRCAP(6)
UCH	33	0.00120988	0.922344	113	USP15(13);USP48(9);USP6(7);USP19(6);USP4(6)
Activin_recp	5	0.000232669	0.918722	20	ACVR2A(6);BMPR1B(6);TGFBR1(4);BMPR1A(3);ACVR1(1)
PB1	2	0.000232669	0.918296	6	MAP3K2(4);MAP2K5(2)
FIIND	2	0.000232669	0.918296	9	NLRP1(6);CARD8(3)
BACK	15	0.000849038	0.916998	27	KEAP1(7);KLHL25(2);KLHL9(2);KLHL3(2);KLHL32(2)
CNH	6	0.00207948	0.91627	11	NRK(4);MAP4K1(2);MAP4K5(2);CDC42BPB(1);MINK1(1)
7tm_1	77	0.000232669	0.911193	294	GPR161(19);AGTR1(19);PTGER3(15);CCR3(12);FPR1(12)
Hormone_recep	29	0.000232669	0.910692	97	ESR2(10);NR2F2(8);PPARD(8);ESRRB(8);NR3C2(7)
HA2	8	0.000232669	0.905109	19	DHX35(5);DHX16(4);TDRD9(3);DHX9(3);YTHDC2(1)
Ldl_recept_b	6	0.00613968	0.903698	17	LRP1B(6);LRP1(3);LRP2(3);LRP8(3);LRP4(1)
Pkinase	141	0.000232669	0.90332	607	RPS6KA3(33);TNIK(31);CDC42BPA(28);ACVR2A(23);GRK6(18)
KRAB	52	0.000232669	0.897118	162	ZNF577(16);ZNF816(14);ZNF160(12);ZNF197(8);ZNF91(7)
DEAD	29	0.000232669	0.895854	82	EIF4A1(15);DDX42(8);DDX59(5);DDX56(5);DHX40(5)
IBN_N	4	0.00207948	0.894965	11	XPO1(5);XPO6(3);XPO7(2);RANBP17(1)
SET	12	0.000232669	0.892101	37	SETDB1(11);PRDM2(5);SETD7(4);SETD3(3);ASH1L(2)
Y_phosphatase	26	0.000232669	0.888073	107	PTPN22(13);PTPN11(12);PTPRC(10);PTPRA(10);PTPRT(8)
Cadherin_C	5	0.000232669	0.886683	9	CDH15(4);CDH19(2);CDH1(1);CDH4(1);CDH11(1)
Bromodomain	5	0.000232669	0.886683	9	BRD7(4);EP300(2);ASH1L(1);CREBBP(1);SMARCA2(1)
RRM_1	7	0.0498666	0.885783	33	HNRNPA1(12);HNRNPA2B1(6);HNRNPF(5);HNRNPM(3);HNRNPH2(3)
Ig_3	7	0.000232669	0.885416	47	PTPRS(16);FGFR2(10);PTPRD(6);FLT4(6);KDR(4)
EphA2_TM	7	0.000232669	0.878075	19	EPHA4(6);EPHA3(5);EPHB2(3);EPHA2(2);EPHB6(1)
CAC1F_C	3	0.000232669	0.869916	7	CACNA1D(4);CACNA1F(2);CACNA1C(1)
DSPc	13	0.00120988	0.862446	32	PTEN(8);PTP4A3(6);PTP4A1(5);DUSP7(3);DUSP19(2)
BTB	24	0.000232669	0.858512	71	KEAP1(12);ZBTB43(12);ZNF131(8);KLHL3(5);ENC1(4)
FERM_C	9	0.020866	0.85659	19	EPB41L1(6);EPB41(5);EPB41L5(2);PTPN14(1);FARP1(1)
Cadherin	20	0.000232669	0.846494	175	FAT3(39);FAT2(24);CDH11(20);FAT4(17);DCHS1(14)
PI3Ka	5	0.000232669	0.843759	12	PIK3CA(6);PIK3C2B(2);PIK3CB(2);PIK3C2A(1);PIK3CD(1)
Cyclin_N	13	0.000232669	0.838769	33	CCNC(9);CCNG1(8);CCNL1(3);CCNJL(3);CCND2(2)
fn3	25	0.000448103	0.812683	144	PTPRB(28);PTPRD(23);PTPRT(23);EPHA3(13);IL12RB2(9)
Helicase_C	35	0.000232669	0.804084	95	SMARCA4(22);SMARCA2(20);DHX30(4);DHX35(4);TDRD9(3)
P53_tetramer	2	0.000232669	0.797327	29	TP53(22);TP73(7)
DUF3512	2	0.000232669	0.79504	25	BRD7(19);BRD9(6)
Ephrin_lbd	7	0.00613968	0.789504	40	EPHA4(19);EPHB2(8);EPHA10(4);EPHA3(3);EPHB3(3)
I-set	15	0.00353657	0.785205	71	PTPRS(23);PTPRD(11);NTRK2(10);PTPRK(8);PTK7(4)
zf-C4	16	0.000232669	0.784475	58	THRB(16);HNF4A(15);PPARA(7);AR(3);HNF4G(3)
FA	3	0.000232669	0.783581	15	EPB41L5(10);FARP2(3);EPB41L3(2)
SH2	8	0.000659934	0.783216	23	SRC(8);SYK(8);TNS1(2);TNS3(1);TXK(1)
WD40	3	0.000232669	0.777722	18	APAF1(10);TBL1XR1(7);TBL1X(1)
CARD	8	0.000232669	0.774365	41	APAF1(20);CARD14(5);CASP4(5);CASP5(4);CASP1(3)
Ldl_recept_a	10	0.000232669	0.76868	58	LRP1B(25);LRP2(11);LRP1(6);RXFP1(4);LRP12(4)
Kelch_1	18	0.000232669	0.752058	57	KEAP1(26);KLHL25(4);KLHL20(3);KLHL18(3);IVNS1ABP(2)
Ubiquitin_3	2	0.000232669	0.721928	5	USP15(4);USP4(1)
CPSase_L_D2	2	0.000232669	0.721928	5	CPS1(4);CAD(1)
RB_B	2	0.000232669	0.721928	5	RB1(4);RBL2(1)
FERM_N	5	0.000232669	0.668297	25	EPB41L3(14);EPB41L1(8);PTPN13(1);PTPN21(1);EZR(1)
PTEN_C2	4	0.0233334	0.667753	18	PTEN(12);TNS3(4);TNS1(1);GAK(1)
Beach	2	0.000232669	0.650022	6	NBEAL2(5);NBEA(1)
zf-UBP	4	0.000448103	0.645846	14	USP33(10);USP5(2);USP22(1);USP49(1)
PH	8	0.000232669	0.611654	24	AKT2(16);BTK(2);SBF2(1);RASA1(1);FARP1(1)
FAT	5	0.000232669	0.607773	21	ATM(15);ATR(2);MTOR(2);PRKDC(1);TRRAP(1)
OSR1_C	2	0.0386167	0.591673	7	WNK2(6);STK39(1)
RB_A	2	0.013878	0.543564	8	RB1(7);RBL2(1)
ERM	3	0.000232669	0.540704	21	NF2(17);MSN(3);RDX(1)
P53	159	0.000232669	0.492113	783	CTNNB1(468);NFE2L2(30);HBS1L(16);SMARCA1(12);NR1I3(10)
