# Supplementary material for: Machine learning and multi-omics data reveal driver gene-based molecular subtypes in hepatocellular carcinoma for precision treatment
Source: PLoS Comput Biol. 2024 May 10;20(5):e1012113. doi: 10.1371/journal.pcbi.1012113 (PMC11230636; doi:10.1371/journal.pcbi.1012113)
Supplement: S3 Table — (XLS) [file pcbi.1012113.s014.xls]

## Sheet: Supplemental  Table S3
S3 Table: List of stratification genes
Driver Gene：identified as driver genes in previous study; Domain_mutation:mutations in which significantly mutated domains ;ME_deivre:DNA methylation drives gene expression dysregulation ;miRNA_Driver:miRNA drives gene expression dysregulation; CNV_Driver: CNV drives gene expression dysregulation
Gene	Driver Gene	Domain_mutation	ME_deivre	miRNA_Driver	CNV_Driver
ADORA2B	No	7tm_1	No	Yes	No
ADRA1A	Yes	None	Yes	Yes	Yes
AFM	No	None	No	Yes	Yes
AFP	No	None	No	Yes	No
ARID3A	No	Degron	Yes	Yes	No
ATF6B	No	None	Yes	Yes	Yes
AURKA	No	Pkinase	Yes	Yes	Yes
AVPR1A	No	7tm_1	Yes	No	No
AXIN2	Yes	DIX,RGS	Yes	Yes	No
BACH2	No	None	No	Yes	No
BATF	No	None	Yes	Yes	No
BDKRB2	No	7tm_1,Degron	No	Yes	No
BLK	No	Pkinase_Tyr,SH2	Yes	No	No
BRIP1	No	None	Yes	Yes	Yes
BUB1	No	Pkinase,Degron	No	Yes	No
BUB1B	No	Mad3_BUB1_I,Degron	Yes	Yes	No
CABLES2	No	Cyclin_N	Yes	Yes	No
CBFA2T3	No	None	Yes	Yes	No
CCNA2	No	Cyclin_N2,Cyclin_N	Yes	Yes	No
CCNB1	No	Cyclin_N	Yes	Yes	No
CCNE1	No	Cyclin_N,Cyclin_C	Yes	Yes	Yes
CCNE2	No	Cyclin_N	Yes	Yes	No
CCNF	No	None	Yes	Yes	No
CCNO	No	Cyclin_N,Degron	Yes	Yes	No
CCR6	No	7tm_1,Degron	No	Yes	No
CDC7	No	Pkinase	Yes	Yes	No
CDH11	Yes	Degron,Cadherin_C,Cadherin	No	Yes	No
CDH13	No	Cadherin,Cadherin_pro	Yes	Yes	No
CDH19	No	Cadherin,Cadherin_C,Degron	No	Yes	No
CDH24	No	Cadherin	No	Yes	No
CDH6	No	Cadherin,Degron,Cadherin_C	No	Yes	No
CDHR2	No	Cadherin	Yes	No	No
CDK1	No	Pkinase	Yes	Yes	No
CDK7	No	Pkinase	Yes	Yes	No
CDKN2A	Yes	None	Yes	Yes	No
CDKN2B	No	None	Yes	Yes	No
CDKN2C	No	None	Yes	Yes	No
CDKN3	No	Degron,CDKN3	Yes	Yes	No
CIT	No	Pkinase,PH,Degron	Yes	Yes	No
CLTCL1	Yes	Clathrin	Yes	Yes	No
CREB3L1	No	None	No	Yes	No
CREB3L4	No	None	Yes	Yes	Yes
CTNND2	No	Arm,Degron	No	Yes	No
CXCR1	No	None	Yes	Yes	No
CXCR3	No	7tm_1	No	Yes	No
DBP	No	None	Yes	Yes	No
DDR1	No	Pkinase_Tyr	Yes	Yes	No
DDX39A	No	DEAD	Yes	Yes	No
DDX41	No	Helicase_C,DEAD	Yes	Yes	Yes
DDX49	No	DEAD	Yes	Yes	No
DHX57	No	Helicase_C,HA2,OB_NTP_bind,DEAD,RWD	Yes	Yes	No
DLG5	No	Guanylate_kin,Degron	Yes	Yes	No
DNMT3A	Yes	DNA_methylase,ADD_DNMT3	Yes	Yes	No
DNMT3B	No	Degron,ADD_DNMT3,DNA_methylase,PWWP	No	Yes	No
DSTYK	No	Pkinase_Tyr	No	Yes	Yes
DUSP15	No	DSPc	No	Yes	No
DUSP18	No	DSPc	No	Yes	No
DUSP23	No	DSPc	Yes	Yes	Yes
DUSP4	No	DSPc	Yes	Yes	No
DYRK1B	No	Pkinase,Degron	No	Yes	Yes
DYRK2	No	Pkinase	No	Yes	No
EEF1A2	No	None	Yes	No	No
EFTUD2	No	None	No	Yes	Yes
EHMT2	No	Ank_2,Pre-SET,Degron	Yes	Yes	Yes
EIF2AK1	No	Pkinase	Yes	Yes	Yes
EPB41L1	No	4_1_CTD,FERM_N,FERM_M,FERM_C	No	Yes	No
EPHB2	No	EphA2_TM,Pkinase_Tyr,fn3,Ephrin_lbd	No	Yes	No
ESR1	No	Hormone_recep,Oest_recep	Yes	Yes	No
EZH2	No	SET	Yes	Yes	No
FAT1	Yes	Cadherin,Degron	Yes	No	No
FGFR4	No	Pkinase_Tyr,I-set	Yes	Yes	Yes
FOS	No	None	Yes	Yes	No
FOSB	No	None	Yes	Yes	No
FRMD3	No	None	Yes	No	No
G6PC3	No	None	Yes	Yes	Yes
GHR	No	EpoR_lig-bind,fn3,GHBP	Yes	Yes	No
GLI4	No	zf-H2C2_2	Yes	Yes	Yes
GMPS	Yes	None	Yes	Yes	No
GNA12	No	G-alpha,Degron	Yes	Yes	No
GNA14	No	None	Yes	Yes	No
GNAI1	No	None	Yes	No	No
GNAL	No	G-alpha,Degron	No	Yes	No
GNAZ	No	G-alpha,Degron	No	Yes	No
GPR160	No	None	No	Yes	No
GPR182	No	7tm_1	Yes	Yes	No
GPR35	No	7tm_1	Yes	No	No
GPR39	No	7tm_1	Yes	Yes	No
GRK6	No	RGS,Pkinase	Yes	Yes	Yes
HELLS	No	SNF2_N,Helicase_C	Yes	Yes	No
HIC2	No	BTB	No	Yes	No
HLTF	No	SNF2_N	Yes	Yes	No
HNRNPA1	No	RRM_1,HnRNPA1	Yes	Yes	No
HNRNPUL1	No	AAA_33,SPRY,SAP	No	Yes	No
IL27RA	No	fn3	No	Yes	No
IL2RG	No	None	No	Yes	No
IRAK1	No	Pkinase,Death	No	Yes	No
KDM5B	No	None	Yes	Yes	Yes
KLF5	No	None	No	Yes	No
KLHL12	No	Kelch_1,BTB,BACK	Yes	Yes	Yes
KLHL23	No	Kelch_1,BTB,BACK	Yes	Yes	No
KLHL7	No	Kelch_1,BTB	Yes	Yes	Yes
LDLRAD1	No	None	Yes	Yes	No
LIFR	No	LIFR_D2,fn3	Yes	Yes	No
LIMK1	No	PDZ,Pkinase_Tyr,LIM	Yes	Yes	No
LRP11	No	None	Yes	Yes	No
LRP12	No	CUB,Ldl_recept_a	Yes	Yes	No
LTK	No	Pkinase_Tyr,Gly_rich	Yes	No	No
MAP2K6	No	Pkinase	No	Yes	No
MAP4K2	No	Pkinase,Degron,CNH	Yes	Yes	No
MAP4K4	No	Pkinase	Yes	Yes	No
MAPK15	No	Pkinase	No	No	Yes
MASTL	No	None	Yes	Yes	No
MCHR1	No	7tm_1	Yes	No	No
MET	No	Pkinase_Tyr,Degron,Sema	Yes	Yes	Yes
MTMR11	No	None	Yes	Yes	No
NF2	Yes	ERM,FERM_M,Degron,FERM_N	Yes	Yes	No
NKIRAS2	No	None	Yes	Yes	Yes
NPY1R	No	7tm_1	Yes	Yes	No
NR1I2	No	Hormone_recep,zf-C4	No	Yes	No
NR4A1	No	Hormone_recep	Yes	Yes	No
NR4A3	No	Hormone_recep	No	Yes	No
NRAS	Yes	Ras	Yes	Yes	No
NSMCE2	Yes	zf-Nse	Yes	Yes	Yes
NUP133	Yes	Nucleoporin_C,Degron	Yes	Yes	Yes
OXTR	No	7tm_1,Degron	Yes	Yes	No
P2RY6	No	7tm_1	No	Yes	No
PAK1	No	Pkinase	Yes	Yes	No
PBK	No	Pkinase	Yes	Yes	No
PDGFRA	No	I-set,Pkinase_Tyr,Degron	Yes	Yes	No
PDGFRB	No	Pkinase_Tyr	No	Yes	No
PIK3C2B	No	PX,PI3_PI4_kinase,C2,PI3Ka,PI3K_C2	No	Yes	No
PKMYT1	No	Pkinase	Yes	Yes	No
PKN1	No	Pkinase,HR1	No	Yes	No
PKN3	No	HR1,Pkinase	No	Yes	No
PKP3	No	None	Yes	Yes	No
PLAG1	No	None	Yes	Yes	No
PLK1	No	POLO_box,Pkinase	Yes	Yes	No
PLK4	No	Pkinase,POLO_box,Plk4_PB1,Plk4_PB2	Yes	Yes	No
PPARG	No	Hormone_recep,zf-C4	Yes	Yes	No
PRKCA	No	C1_1,Pkinase	Yes	Yes	Yes
PRKDC	No	PI3_PI4_kinase,NUC194,FAT,Degron	Yes	Yes	Yes
PTGIR	No	7tm_1	Yes	Yes	No
PTK2	No	Pkinase_Tyr,FERM_N_2,FERM_M,Degron,Focal_AT	Yes	Yes	Yes
PTK7	No	I-set,Pkinase_Tyr,Ig_3	No	Yes	No
PTP4A3	No	DSPc	No	No	Yes
PTPN14	No	FERM_M,Y_phosphatase,Degron,FERM_C	No	Yes	No
PTPRG	No	Carb_anhydrase,Degron	No	Yes	No
PYCARD	No	CARD	Yes	Yes	No
RALA	No	None	Yes	Yes	Yes
RANBP3L	No	None	Yes	Yes	No
RASAL2	No	RasGAP,DUF3498,Degron	No	Yes	No
RIPK2	No	CARD	Yes	Yes	Yes
RPL22L1	No	None	Yes	Yes	No
RPS6KL1	No	Pkinase	Yes	Yes	No
SETDB1	Yes	SET,Degron,Tudor_4,DUF5604	No	Yes	Yes
SMARCA4	Yes	SnAC,Helicase_C,Degron	No	Yes	No
SMARCAL1	No	Helicase_C,SNF2_N,HARP	Yes	Yes	No
SMYD2	No	SET	Yes	Yes	Yes
SMYD3	No	zf-MYND,SET	Yes	No	Yes
SRC	No	Pkinase_Tyr,SH3_1,SH2,Degron	No	Yes	No
STK39	No	Pkinase,OSR1_C	No	Yes	No
STYXL1	No	None	Yes	Yes	Yes
SUV39H1	No	None	No	Yes	No
SUV39H2	No	None	Yes	Yes	Yes
TBXA2R	No	7tm_1	Yes	Yes	No
TERT	Yes	None	Yes	Yes	Yes
TP73	No	P53,P53_tetramer,SAM_2	Yes	Yes	No
TTK	No	Pkinase	Yes	Yes	No
TYRO3	No	Ig_3,Pkinase_Tyr,fn3,I-set	No	Yes	No
UBE2A	No	None	No	Yes	No
UBE2C	No	None	Yes	Yes	Yes
UBE2M	No	None	No	Yes	Yes
UBE2Q1	No	None	Yes	Yes	Yes
UBE2Q2	No	None	No	Yes	No
UBE2T	No	None	Yes	Yes	Yes
UCHL1	No	None	No	Yes	No
UFC1	No	None	No	Yes	Yes
ULK4	No	Pkinase	Yes	Yes	No
USP1	No	UCH	Yes	Yes	No
USP54	No	UCH	No	Yes	No
WNK2	Yes	Pkinase,Degron,OSR1_C	No	Yes	No
WNK4	No	Pkinase	No	Yes	No
XPO5	No	None	Yes	Yes	Yes
ZBTB22	No	None	Yes	Yes	Yes
ZBTB45	No	BTB	No	Yes	No
ZFP62	No	zf-H2C2_2	Yes	Yes	Yes
ZFP64	No	zf-H2C2_2,zf-H2C2_5,Degron	Yes	Yes	Yes
ZKSCAN3	No	SCAN,zf-H2C2_2	Yes	Yes	Yes
ZKSCAN5	No	zf-H2C2_2	Yes	Yes	Yes
ZNF138	No	zf-H2C2_2	Yes	Yes	Yes
ZNF16	No	zf-H2C2_2	Yes	No	Yes
ZNF174	No	zf-H2C2_2,SCAN	Yes	Yes	No
ZNF184	No	zf-H2C2_2	Yes	Yes	Yes
ZNF208	No	zf-H2C2_2,KRAB	Yes	Yes	No
ZNF213	No	None	No	Yes	No
ZNF219	No	None	No	Yes	No
ZNF273	No	None	No	Yes	No
ZNF28	No	zf-H2C2_2,Degron,KRAB	No	Yes	No
ZNF282	No	None	Yes	Yes	Yes
ZNF300	No	zf-H2C2_2,Degron	Yes	Yes	No
ZNF320	No	zf-H2C2_2	No	Yes	No
ZNF341	No	None	Yes	Yes	Yes
ZNF416	No	zf-H2C2_2	Yes	Yes	No
ZNF425	No	None	Yes	Yes	Yes
ZNF43	No	zf-H2C2_2	No	Yes	No
ZNF468	No	KRAB,zf-H2C2_2	No	Yes	No
ZNF480	No	KRAB,zf-H2C2_2,Degron	No	Yes	Yes
ZNF526	No	None	Yes	Yes	No
ZNF530	No	zf-H2C2_2,KRAB	Yes	Yes	No
ZNF544	No	zf-H2C2_2	Yes	Yes	No
ZNF563	No	None	Yes	No	No
ZNF57	No	zf-H2C2_2	Yes	Yes	No
ZNF572	No	zf-H2C2_2	Yes	Yes	Yes
ZNF585A	No	zf-H2C2_2,KRAB	No	Yes	No
ZNF607	No	zf-H2C2_2	No	Yes	No
ZNF648	No	zf-H2C2_2	Yes	No	No
ZNF669	No	zf-H2C2_2,Degron	Yes	Yes	Yes
ZNF678	No	zf-H2C2_2	No	Yes	No
ZNF687	No	None	No	Yes	Yes
ZNF696	No	zf-H2C2_2	Yes	Yes	Yes
ZNF707	No	zf-H2C2_2	Yes	Yes	Yes
ZNF71	No	zf-H2C2_2	No	Yes	No
ZNF710	No	None	No	Yes	No
ZNF726	No	zf-H2C2_2	Yes	No	No
ZNF74	No	zf-H2C2_2	No	Yes	No
ZNF766	No	zf-H2C2_2,KRAB	No	Yes	Yes
ZNF775	No	None	Yes	Yes	Yes
ZNF781	No	zf-H2C2_2	No	Yes	No
ZNF792	No	zf-H2C2_2	No	Yes	No
ZNF85	No	KRAB,zf-H2C2_2	No	Yes	No
ZNF93	No	zf-H2C2_2	No	Yes	No
ZSCAN16	No	zf-H2C2_2,SCAN	No	No	Yes
ZSCAN2	No	SCAN,zf-H2C2_2	No	Yes	No
USP48	No	UCH	No	No	No
LRP1B	Yes	EGF,Ldl_recept_a,FXa_inhibition,DUF5050,Degron,Ldl_recept_b	No	No	No
RASA2	No	C2,Degron,PH	No	No	No
DCHS1	No	Cadherin,Degron	No	No	No
PGR	No	zf-C4,Hormone_recep,Prog_receptor	No	No	No
PTPRR	No	Y_phosphatase,Degron	No	No	No
USP44	No	UCH	No	No	No
TP53	Yes	P53,Degron,P53_tetramer,TAD2,P53_TAD	No	No	No
HLF	No	Degron,bZIP_2	No	No	No
ZBTB48	No	zf-H2C2_2	No	No	No
PRDM2	Yes	SET	No	No	No
TNK2	No	Pkinase_Tyr,SH3_9,GTPase_binding	No	No	No
FAT4	Yes	Cadherin,Degron	No	No	No
ZNF250	No	zf-H2C2_2	No	No	No
FGFR2	No	I-set,Ig_3,FGFR3_TM	No	No	No
IRAK4	No	Pkinase_Tyr	No	No	No
KEAP1	Yes	BTB,BACK,Kelch_1,Degron	No	No	No
ZNF577	No	zf-H2C2_2,KRAB	No	No	No
ZNF667	No	zf-H2C2_2,Degron,KRAB	No	No	No
CSF2RB	No	Degron	No	No	No
BIRC6	Yes	UQ_con,Degron,BIR	No	No	No
ATR	No	FAT,PI3_PI4_kinase,UME	No	No	No
P2RY14	No	7tm_1	No	No	No
HNRNPUL2	No	AAA_33	No	No	No
LGR5	No	7tm_1,Degron	No	No	No
NCOR2	Yes	Myb_DNA-binding,Degron,GPS2_interact	No	No	No
YES1	No	Degron	No	No	No
ALB	Yes	Serum_albumin,Degron	No	No	No
DHX29	No	Helicase_C	No	No	No
MYO3B	No	Myosin_head,Pkinase	No	No	No
PIK3C2G	No	C2,PI3Ka,PI3_PI4_kinase,PI3K_rbd,Degron	No	No	No
CACNA1I	No	Ion_trans,Degron	No	No	No
RPS6KA6	No	Pkinase,Degron	No	No	No
MAP4K3	No	CNH,Pkinase	No	No	No
PTPN13	No	Y_phosphatase,FERM_N,PTN13_u3,PDZ,Degron	No	No	No
INO80	No	Helicase_C,DBINO,SNF2_N	No	No	No
CARD10	No	Degron,CARD	No	No	No
DYRK3	No	Pkinase	No	No	No
NBEAL2	No	DUF4800,Beach,DUF4704,Degron	No	No	No
NR3C2	No	Hormone_recep	No	No	No
APC	Yes	Suppressor_APC,Arm,APC_u15,APC_u13,APC_u9,Arm_APC_u3,EB1_binding,Degron,APC_rep,APC_N_CC,SAMP	No	No	No
GPR37	No	7tm_1	No	No	No
FARP1	No	PH,FERM_C,FERM_M,FERM_N	No	No	No
CREBBP	Yes	DUF902,HAT_KAT11,Bromodomain,Creb_binding	No	No	No
CREB3L3	Yes	None	No	No	No
ZNF606	No	KRAB,zf-H2C2_2	No	No	No
CHD6	No	Degron,SNF2_N	No	No	No
LIMK2	No	Pkinase_Tyr,PDZ	No	No	No
CACNA1F	No	CAC1F_C,Ion_trans,Ca_chan_IQ	No	No	No
MTMR1	No	Myotub-related,Degron	No	No	No
APOB	Yes	Vitellogenin_N,Degron,DUF1943,DUF1081	No	No	No
NMUR1	No	7tm_1	No	No	No
CTNNB1	Yes	Degron,Arm	No	No	No
HCAR2	No	7tm_1	No	No	No
PTPN21	No	FERM_M,Degron,FERM_N	No	No	No
NF1	Yes	RasGAP,CRAL_TRIO_2	No	No	No
CXCR4	No	7tm_1	No	No	No
PIK3CA	Yes	PI3Ka,PI3K_p85B,PI3K_C2,PI3_PI4_kinase	No	No	No
ZNF354C	No	Degron,zf-H2C2_2,KRAB	No	No	No
MAK	No	Pkinase,Degron	No	No	No
SYNGAP1	No	DUF3498	No	No	No
CARD11	Yes	CARD	No	No	No
ZNF91	No	zf-H2C2_2,Degron,KRAB	No	No	No
ZNF567	No	zf-H2C2_2,KRAB	No	No	No
ZNF135	No	Degron,zf-H2C2_2,KRAB	No	No	No
USP40	No	Degron,UCH	No	No	No
BAP1	Yes	Peptidase_C12,Degron,UCH_C	No	No	No
KLHL32	No	BACK,BTB,Kelch_1	No	No	No
RPL22	Yes	Ribosomal_L22e	No	No	No
JAK1	No	Pkinase_Tyr,Jak1_Phl,FERM_F2	No	No	No
NTRK2	No	TPKR_C2,Pkinase_Tyr,I-set,LRRNT	No	No	No
ARID2	Yes	Degron,ARID,RFX_DNA_binding	No	No	No
XPO6	No	IBN_N,Xpo1	No	No	No
SRCAP	No	Helicase_C,SNF2_N,HSA	No	No	No
ERBB2	No	Degron,Recep_L_domain	No	No	No
RPS6KA3	Yes	Pkinase,Degron,Pkinase_C	No	No	No
ZNF630	No	zf-H2C2_2	No	No	No
ZNF3	No	zf-H2C2_2	No	No	No
CNTFR	No	fn3	No	No	No
PTPRJ	No	Y_phosphatase,PTP_tm	No	No	No
CDC42BPG	No	C1_1,Pkinase,CNH	No	No	No
PTPRO	No	Y_phosphatase,Degron	No	No	No
CACNA1A	No	Ion_trans,Degron	No	No	No
PTPRC	No	fn3,Y_phosphatase,CD45	No	No	No
PTGDR	No	7tm_1	No	No	No
PTPRM	No	fn3,Y_phosphatase,MAM,ig	No	No	No
ZNF436	No	zf-H2C2_2,KRAB	No	No	No
ARID1A	Yes	Degron,BAF250_C,ARID	No	No	No
ATM	Yes	PI3_PI4_kinase,Degron,FAT,TAN,FATC	No	No	No
ZNF441	No	zf-H2C2_2	No	No	No
CDH4	No	Cadherin,Cadherin_pro,Cadherin_C,Degron	No	No	No
FGR	No	SH3_1,Pkinase_Tyr,Degron	No	No	No
RUNX1T1	Yes	Degron,TAFH,zf-MYND,NHR2	No	No	No
BTAF1	No	DUF3535,Helicase_C,Degron	No	No	No
USP5	No	UCH,zf-UBP_var,UBA,zf-UBP	No	No	No
ZNF629	No	zf-H2C2_2,Degron	No	No	No
S1PR3	No	7tm_1	No	No	No
AXIN1	Yes	Axin_b-cat_bind,Degron,RGS,AXIN1_TNKS_BD,DIX	No	No	No
CLTC	Yes	Degron,Clathrin_propel,Clathrin	No	No	No
ZNF676	No	zf-H2C2_2	No	No	No
MTM1	No	Myotub-related,Degron	No	No	No
LRP2	No	Ldl_recept_a,Ldl_recept_b,Degron,FXa_inhibition	No	No	No
EIF4A2	No	DEAD	No	No	No
GRK4	No	RGS,Pkinase	No	No	No
NTRK3	No	LRR_8,Pkinase_Tyr,I-set,ig,LRRNT,Degron,TPKR_C2	No	No	No
NR2F2	No	Hormone_recep,zf-C4	No	No	No
MATK	No	Pkinase_Tyr,SH3_1,SH2	No	No	No
ZFHX4	No	Degron,Homeodomain	No	No	No
PTPN3	No	FERM_C,Y_phosphatase,FERM_M,PDZ,FERM_N,Degron	No	No	No
FAT3	No	Degron,Cadherin,Laminin_G_2	No	No	No
PTPRB	No	fn3,Y_phosphatase,Degron	No	No	No
FANCM	No	Degron,ResIII,Helicase_C,FANCM-MHF_bd	No	No	No
LCK	No	SH2,Pkinase_Tyr,Degron	No	No	No
EIF2AK2	No	Pkinase	No	No	No
RANBP2	Yes	Ran_BP1,zf-RanBP,IR1-M,Pro_isomerase	No	No	No
HNRNPH1	No	RRM_1	No	No	No
HIPK2	No	Pkinase	No	No	No
ZFP37	No	KRAB,zf-H2C2_2	No	No	No
LRRK2	No	Pkinase,COR	No	No	No
CCNT1	No	Cyclin_N	No	No	No
ZNF223	No	zf-H2C2_2,KRAB	No	No	No
USP9Y	No	UCH	No	No	No
NFE2L2	Yes	Degron	No	No	No
ZNF770	No	zf-H2C2_2	No	No	No
DHX33	No	DEAD,OB_NTP_bind,HA2,Helicase_C	No	No	No
STK32B	No	Pkinase,Degron	No	No	No
MAST4	No	DUF1908,Degron,Pkinase	No	No	No
KBTBD3	No	BTB,BACK	No	No	No
PTPRT	No	fn3,MAM,Y_phosphatase	No	No	No
DDX46	No	Helicase_C,DEAD	No	No	No
ZNF483	No	zf-H2C2_2,SCAN	No	No	No
DDX47	No	DEAD	No	No	No
USP50	No	UCH	No	No	No
RASA1	No	PH,Degron,C2,SH3_1,RasGAP,SH2	No	No	No
KLHL3	No	Kelch_1,BTB,BACK	No	No	No
MTMR9	No	Myotub-related,Degron	No	No	No
PTGER2	No	7tm_1	No	No	No
USP32	No	UCH	No	No	No
ROCK2	No	Pkinase	No	No	No
MAPK10	No	Pkinase	No	No	No
ZNF7	No	zf-H2C2_2,KRAB	No	No	No
KLHL9	No	Degron,BTB,Kelch_1,BACK	No	No	No
ZBTB43	No	Degron,BTB	No	No	No
USP6	No	UCH,RabGAP-TBC	No	No	No
ZNF331	No	zf-H2C2_2,KRAB	No	No	No
ZNF543	No	zf-H2C2_2	No	No	No
PKN2	No	HR1,Pkinase	No	No	No
USP20	No	UCH,DUSP	No	No	No
PRDM10	No	Tristanin_u2,Degron	No	No	No
ZNF653	No	zf-H2C2_2	No	No	No
ZNF302	No	zf-H2C2_2,KRAB	No	No	No
ZNF383	No	zf-H2C2_2,Degron	No	No	No
GPR4	No	7tm_1	No	No	No
ZNF304	No	zf-H2C2_2	No	No	No
CHD5	No	SNF2_N,PHD,DUF1086,Helicase_C,CHDCT2	No	No	No
ZNF619	No	zf-H2C2_2	No	No	No
USP49	No	zf-UBP,UCH	No	No	No
PTPRD	No	fn3,Y_phosphatase,I-set,Ig_3,Degron	No	No	No
DHX37	No	OB_NTP_bind,HA2,Degron	No	No	No
CDKL1	No	Pkinase	No	No	No
ZNF442	No	zf-H2C2_2,KRAB	No	No	No
ZNF565	No	KRAB,zf-H2C2_2	No	No	No
TLK1	No	Degron,Pkinase	No	No	No
DHX36	No	DEAD,HA2,OB_NTP_bind	No	No	No
TXK	No	Degron,Pkinase_Tyr,SH2	No	No	No
CCNC	No	Cyclin_N,Cyclin_C_2	No	No	No
LATS1	No	Pkinase	No	No	No
ZNF510	No	zf-H2C2_2	No	No	No
RORA	No	Hormone_recep	No	No	No
CHD9	No	Degron,Chromo,SNF2_N,BRK	No	No	No
MAP2K3	No	Pkinase	No	No	No
ZNF528	No	zf-H2C2_2	No	No	No
ZNF347	No	zf-H2C2_2,Degron,KRAB	No	No	No
ZNF583	No	KRAB,zf-H2C2_2	No	No	No
ZNF329	No	zf-H2C2_2	No	No	No
ZNF75D	No	SCAN,KRAB	No	No	No
LRP8	No	Ldl_recept_b,Ldl_recept_a,EGF_CA,FXa_inhibition	No	No	No
CACNA1D	Yes	CAC1F_C,Ion_trans,Degron	No	No	No
ZNF721	No	zf-H2C2_2	No	No	No
TNS3	No	SH2,PTEN_C2,PTB	No	No	No
CTNND1	No	Arm,Degron	No	No	No
USP7	No	UCH,USP7_C2,USP7_ICP0_bdg,MATH	No	No	No
ZNF490	No	zf-H2C2_2	No	No	No
ZNF776	No	zf-H2C2_2	No	No	No
ZNF584	No	zf-H2C2_2	No	No	No
CAMTA1	Yes	CG-1	No	No	No
RAD54B	No	Helicase_C,SNF2_N	No	No	No
PRKCB	No	Pkinase,C2	No	No	No
USP22	No	UCH,zf-UBP	No	No	No
ZNF527	No	zf-H2C2_2,KRAB,Degron	No	No	No
PI4KA	No	PI3_PI4_kinase	No	No	No
USP9X	No	UCH,Degron	No	No	No
CDKN1A	Yes	Degron,CDI	No	No	No
GPR85	No	Degron,7tm_1	No	No	No
CHD7	No	Helicase_C,SNF2_N,Chromo	No	No	No
PTEN	Yes	PTEN_C2,Degron,DSPc	No	No	No
SSH3	No	Degron,DSPc	No	No	No
RB1	Yes	DUF3452,Degron,RB_A,RB_B,Rb_C	No	No	No
DDX5	No	Helicase_C,DEAD,Degron,P68HR	No	No	No
DNMT1	No	BAH,DNA_methylase,DMAP_binding,Degron	No	No	No
PTGER3	No	7tm_1	No	No	No
PTPN22	No	Y_phosphatase,Degron	No	No	No
P2RY12	No	7tm_1	No	No	No
FAT2	No	Cadherin	No	No	No
FLT4	Yes	Pkinase_Tyr,I-set,Degron,Ig_3	No	No	No
ZNF835	No	zf-H2C2_2	No	No	No
ASH1L	Yes	Degron,BAH,Bromodomain,SET,AWS	No	No	No
CACNA1H	No	Ion_trans,Degron	No	No	No
ZNF432	No	zf-H2C2_2	No	No	No
ESRRG	Yes	Hormone_recep,Degron,zf-C4	No	No	No
ZSCAN21	No	SCAN,zf-H2C2_2	No	No	No
EHMT1	No	Ank_2,Degron	No	No	No
RXRB	No	zf-C4,Nuc_recep-AF1,Hormone_recep	No	No	No
NR1H4	No	Hormone_recep,zf-C4	No	No	No
MAPK4	No	Pkinase	No	No	No
SMARCA1	No	Helicase_C,SNF2_N,Degron	No	No	No
TEK	No	Ig_Tie2_1,fn3,Pkinase_Tyr,Degron	No	No	No
ZNF254	No	zf-H2C2_2,KRAB	No	No	No
AKT3	No	Pkinase	No	No	No
KBTBD8	No	BACK,Kelch_1,BTB	No	No	No
ZNF454	No	zf-H2C2_2,zf-C2H2	No	No	No
TSC2	Yes	Rap_GAP,DUF3384,Tuberin,Degron	No	No	No
RBL2	No	RB_B,RB_A,Degron,DUF3452	No	No	No
ZNF780B	No	zf-H2C2_2	No	No	No
NBEA	Yes	DUF4800,Beach,DUF4704,Degron,PH_BEACH	No	No	No
MAP2K4	No	Pkinase,Degron	No	No	No
ZNF714	No	zf-H2C2_2	No	No	No
USP19	No	USP19_linker,UCH,CS,Degron,zf-MYND	No	No	No
PRDM1	No	SET,zf-H2C2_2,Degron	No	No	No
ZNF398	No	KRAB,Degron	No	No	No
LRP1	No	Ldl_recept_a,Ldl_recept_b,Degron,DUF5050,FXa_inhibition	No	No	No
ZKSCAN2	No	zf-H2C2_2	No	No	No
ZNF266	No	zf-H2C2_2	No	No	No
ZNF571	No	Degron,zf-H2C2_2	No	No	No
DDX3Y	No	Degron,DEAD,Helicase_C	No	No	No
GPR161	No	7tm_1	No	No	No
EPB41L5	No	FERM_M,FERM_C,FA	No	No	No
EPHA4	No	fn3,Pkinase_Tyr,Degron,SAM_2,Ephrin_lbd,EphA2_TM	No	No	No
ARID1B	Yes	BAF250_C,Degron	No	No	No
RPS6KA5	No	Pkinase	No	No	No
BRD7	Yes	DUF3512,Bromodomain	No	No	No
ZNF17	No	zf-H2C2_2,KRAB	No	No	No
ZKSCAN1	No	Degron,zf-H2C2_2,KRAB,SCAN	No	No	No
LRP4	No	FXa_inhibition,Ldl_recept_b,Degron,Ldl_recept_a	No	No	No
AMHR2	No	Pkinase	No	No	No
DUSP6	No	DSPc	No	No	No
NCOR1	Yes	Myb_DNA-binding,GPS2_interact	No	No	No
ZNF486	No	zf-H2C2_2	No	No	No
ZNF285	No	zf-H2C2_2	No	No	No
AR	No	Androgen_recep,Hormone_recep,zf-C4	No	No	No
CCNL2	No	Cyclin_C,Cyclin_N	No	No	No
MAP3K2	No	Pkinase,PB1,Degron	No	No	No
MAP3K1	Yes	Degron,Pkinase	No	No	No
KBTBD2	No	BTB	No	No	No
TET1	Yes	zf-CXXC,Tet_JBP,Degron	No	No	No
CYSLTR2	No	7tm_1	No	No	No
PTPN9	No	CRAL_TRIO,Degron	No	No	No
HTR2B	No	7tm_1	No	No	No
SLK	No	Pkinase	No	No	No
GPR68	No	Degron,7tm_1	No	No	No
CCR10	No	7tm_1	No	No	No
ZNF284	No	zf-H2C2_2,KRAB,Degron	No	No	No
ZNF324	No	zf-H2C2_2	No	No	No
EPHA2	No	Pkinase_Tyr,fn3,EphA2_TM	No	No	No
ROR1	No	I-set,Fz,Pkinase_Tyr	No	No	No
TNNI3K	No	Pkinase_Tyr,Degron,Ank_2	No	No	No
TNS1	No	PTEN_C2,SH2,PTB	No	No	No
FARP2	No	FA	No	No	No
KIT	No	Pkinase_Tyr,Degron,ig	No	No	No
KDR	No	Ig_3,I-set,ig	No	No	No
ADRA1B	No	7tm_1	No	No	No
PRPF4B	No	Pkinase	No	No	No
ZNF311	No	zf-H2C2_2	No	No	No
ZNF451	No	Degron,PIN_11	No	No	No
PTPRZ1	No	Degron,Carb_anhydrase,Y_phosphatase	No	No	No
ZNF786	No	zf-H2C2_2	No	No	No
IKBKB	No	Pkinase,IKBKB_SDD	No	No	No
CDK9	No	Degron,Pkinase	No	No	No
HIPK3	No	Pkinase	No	No	No
MEN1	Yes	Menin	No	No	No
IRAK3	No	Pkinase,Death	No	No	No
ULK1	No	Pkinase,DUF3543	No	No	No
CHD8	No	SNF2_N,Chromo	No	No	No
TDRD9	No	Helicase_C,HA2,TUDOR,DEAD	No	No	No
LRRK1	No	Ank_2,Pkinase,Roc,LRR_8	No	No	No
RARA	No	Hormone_recep	No	No	No
EPB41L3	No	FA,4_1_CTD,FERM_C,Degron,FERM_M,SAB,FERM_N	No	No	No
HRH4	No	7tm_1	No	No	No
ZNF521	Yes	zf-H2C2_2,zf-C2H2_6	No	No	No
ZNF708	No	zf-H2C2_2	No	No	No
ZNF473	No	KRAB,zf-H2C2_2	No	No	No
ZNF264	No	KRAB,zf-H2C2_2	No	No	No
ZNF256	No	zf-H2C2_2	No	No	No
STK35	No	Pkinase	No	No	No
P2RY10	No	7tm_1	No	No	No
CLK2	No	Pkinase	No	No	No
CHRM3	No	7tm_1	No	No	No
DDX39B	No	DEAD,Helicase_C	No	No	No
ZNF317	No	zf-H2C2_2,Degron	No	No	No
MTOR	Yes	DUF3385,PI3_PI4_kinase,FAT	No	No	No
KLHL24	No	BTB	No	No	No
USP38	No	UCH	No	No	No
SMARCA5	No	SNF2_N,HAND,Helicase_C	No	No	No
ZNF354B	No	zf-H2C2_2,zf-C2H2	No	No	No
MAPK14	No	Pkinase,Degron	No	No	No
RBAK	No	zf-H2C2_2	No	No	No
RPS6KB2	No	Pkinase	No	No	No
DYRK4	No	Pkinase	No	No	No
USPL1	No	Degron,DUF4650,Peptidase_C98	No	No	No
CHD2	No	SNF2_N	No	No	No
KLHL26	No	Kelch_1,BACK	No	No	No
ZNF430	No	KRAB,zf-H2C2_2	No	No	No
ZFP14	No	zf-H2C2_2	No	No	No
ZNF470	No	zf-H2C2_2	No	No	No
MAP3K15	No	Degron,Pkinase,DUF4071	No	No	No
ZNF787	No	zf-H2C2_2	No	No	No
RPS6KC1	No	PX,Pkinase	No	No	No
EPHA3	No	Pkinase_Tyr,fn3,EphA2_TM,Ephrin_lbd,Degron	No	No	No
RANBP17	No	IBN_N	No	No	No
DDX31	No	Helicase_C	No	No	No
APAF1	No	APAF1_C,WD40,CARD,NB-ARC	No	No	No
HNF1A	Yes	HNF-1B_C,HNF-1_N,HNF-1A_C,Degron	No	No	No
ZNF774	No	zf-H2C2_2	No	No	No
CDH15	No	Cadherin_C,Cadherin	No	No	No
ZNF232	No	zf-H2C2_2	No	No	No
ZNF578	No	zf-H2C2_2,Degron,KRAB	No	No	No
SMARCA2	No	Bromodomain,SNF2_N,Helicase_C,QLQ	No	No	No
PAK4	No	Pkinase	No	No	No
ZNF222	No	KRAB	No	No	No
ZNF227	No	Degron,zf-H2C2_2	No	No	No
MAPK1	Yes	Pkinase	No	No	No
EPHB3	No	Pkinase_Tyr,fn3,Ephrin_lbd,EphA2_TM	No	No	No
PRDM5	No	zf-H2C2_2	No	No	No
USP34	No	Degron	No	No	No
ZNF532	No	Degron	No	No	No
ZBTB24	No	BTB	No	No	No
SMG1	No	Degron,FATC,SMG1,PI3_PI4_kinase	No	No	No
NLK	No	Pkinase	No	No	No
HNRNPM	No	RRM_1,HnRNP_M	No	No	No
ZSCAN30	No	zf-H2C2_2	No	No	No
ZNF681	No	KRAB,zf-H2C2_2	No	No	No
KLHL18	No	BACK,Kelch_1	No	No	No
GSK3B	No	Pkinase	No	No	No
PRKCQ	No	Pkinase,C1_1	No	No	No
OPRL1	No	7tm_1	No	No	No
BACH1	No	Degron,bZIP_Maf,BTB	No	No	No
ZNF37A	No	zf-H2C2_2	No	No	No
TAOK2	No	Pkinase	No	No	No
ZNF440	No	Degron	No	No	No
PRKCZ	No	Pkinase	No	No	No
DHX15	No	OB_NTP_bind,Helicase_C,DEAD	No	No	No
IL6ST	Yes	IL6Ra-bind,Lep_receptor_Ig,fn3	No	No	No
HNRNPA2B1	Yes	RRM_1	No	No	No
ZNF618	No	Degron	No	No	No
ZNF215	No	zf-H2C2_2,SCAN	No	No	No
DDIT3	No	Degron	No	No	No
ZNF397	No	zf-H2C2_2	No	No	No
ZFP82	No	zf-H2C2_2,KRAB	No	No	No
ZNF443	No	zf-H2C2_2	No	No	No
ZNF660	No	zf-H2C2_2	No	No	No
USP45	No	UCH	No	No	No
MAP3K4	No	Degron,Pkinase	No	No	No
ZNF680	No	zf-H2C2_2	No	No	No
WNK1	No	Pkinase,Degron	No	No	No
ZNF561	No	zf-H2C2_2	No	No	No
ZNF625	No	Degron	No	No	No
ZNF573	No	zf-H2C2_2,Degron,KRAB	No	No	No
NPY5R	No	7tm_1	No	No	No
CDK12	No	Pkinase,Degron	No	No	No
DDX43	No	DEAD,Degron	No	No	No
PTPRN2	No	Y_phosphatase,RESP18,Degron	No	No	No
CHUK	No	Pkinase,IKBKB_SDD,IKKbetaNEMObind	No	No	No
ACVR1	No	Activin_recp,Pkinase_Tyr	No	No	No
ACVRL1	No	TGF_beta_GS,Pkinase_Tyr	No	No	No
ZNF790	No	zf-H2C2_2	No	No	No
DUSP7	No	DSPc	No	No	No
USP53	No	UCH	No	No	No
CHD1	No	Chromo,SNF2_N,Helicase_C,DUF4208	No	No	No
ZFP2	No	zf-H2C2_2	No	No	No
NR6A1	No	Degron,Hormone_recep	No	No	No
BMPR1A	No	Activin_recp,Degron	No	No	No
MAP3K9	No	Pkinase	No	No	No
CCR7	No	7tm_1	No	No	No
ZNF439	No	zf-H2C2_2,KRAB	No	No	No
ZFP30	No	zf-H2C2_2	No	No	No
CCNB3	No	Cyclin_C,Degron	No	No	No
DHX9	Yes	dsrm,DEAD,OB_NTP_bind,HA2	No	No	No
ZNF214	No	zf-H2C2_2	No	No	No
STRADA	No	Pkinase	No	No	No
ZNF791	No	zf-H2C2_2	No	No	No
ACVR2A	Yes	Pkinase,Activin_recp,Degron	No	No	No
LYN	No	Pkinase_Tyr,SH3_1	No	No	No
MERTK	No	fn3,Pkinase_Tyr,Ig_3	No	No	No
EGFR	No	Pkinase_Tyr,Degron,Recep_L_domain	No	No	No
ZNF33A	No	zf-H2C2_2	No	No	No
ZNF485	No	zf-H2C2_2,KRAB	No	No	No
DDX50	No	DEAD	No	No	No
CAMTA2	No	Degron,TIG	No	No	No
GPR3	No	7tm_1	No	No	No
TIE1	No	fn3	No	No	No
NR5A2	No	Hormone_recep,zf-C4,Degron	No	No	No
NBEAL1	No	Beach,PH_BEACH,Laminin_G_3	No	No	No
PAK2	No	Degron,PBD	No	No	No
SHPRH	No	PHD,SNF2_N,Linker_histone	No	No	No
SSH2	No	Degron	No	No	No
EPOR	No	Degron,fn3	No	No	No
ZNF281	No	Degron	No	No	No
EPHB6	No	EphA2_TM,fn3,Ephrin_rec_like,Ephrin_lbd,Pkinase_Tyr	No	No	No
RPS6KA4	No	Pkinase	No	No	No
PTPN11	No	Y_phosphatase	No	No	No
CAMKK2	No	Pkinase	No	No	No
KBTBD6	No	Kelch_1,BACK,BTB	No	No	No
MAP2K7	No	Pkinase	No	No	No
NRBP2	No	Degron	No	No	No
JAK2	No	Pkinase_Tyr,FERM_F1,Jak1_Phl,FERM_F2	No	No	No
ZRANB3	No	Helicase_C,SNF2_N,HNH	No	No	No
GAK	No	PTEN_C2,Degron,Pkinase	No	No	No
FYN	No	Pkinase_Tyr	No	No	No
ROR2	No	Degron,Fz,Pkinase_Tyr,Kringle,I-set	No	No	No
ZNF367	No	zf-H2C2_2	No	No	No
TPCN1	No	Degron,Ion_trans	No	No	No
ZNF778	No	zf-H2C2_2	No	No	No
ZNF14	No	KRAB,zf-H2C2_2	No	No	No
HNF4A	Yes	zf-C4,Hormone_recep,Degron	No	No	No
MSN	No	ERM	No	No	No
ZNF10	No	KRAB,zf-H2C2_2,Degron	No	No	No
USP8	Yes	UCH	No	No	No
TLK2	No	Pkinase	No	No	No
ZNF799	No	zf-H2C2_2,KRAB	No	No	No
ZNF334	No	zf-H2C2_2	No	No	No
DDX18	No	DEAD,Helicase_C	No	No	No
SETD2	Yes	SET,AWS,SRI	No	No	No
PPARA	No	zf-C4	No	No	No
PDIK1L	No	Pkinase	No	No	No
PRKACA	No	Pkinase,Degron	No	No	No
CCR4	No	7tm_1	No	No	No
WEE1	No	Pkinase,Degron	No	No	No
CHD4	No	CHDNT,SNF2_N,DUF1087,Helicase_C,PHD	No	No	No
CAMKK1	No	Pkinase	No	No	No
ZBTB40	No	zf-H2C2_2	No	No	No
EPHA10	No	Ephrin_lbd,fn3	No	No	No
CARD16	No	CARD	No	No	No
IL12RB2	No	Degron,Lep_receptor_Ig,fn3	No	No	No
USP24	No	UCH	No	No	No
ZNF100	No	zf-H2C2_2,KRAB	No	No	No
NR0B2	No	Hormone_recep	No	No	No
DUSP22	No	DSPc	No	No	No
PRKG1	No	Pkinase,cNMP_binding,PKcGMP_CC	No	No	No
MAP3K11	No	Pkinase_Tyr,Degron	No	No	No
LRP5	No	Ldl_recept_a,Degron,FXa_inhibition	No	No	No
DDX42	No	Helicase_C,DEAD	No	No	No
ZNF816	No	zf-H2C2_2,Degron,KRAB	No	No	No
ZNF471	No	zf-H2C2_2,Degron,KRAB	No	No	No
USP35	No	UCH	No	No	No
ZNF226	No	zf-H2C2_2,KRAB	No	No	No
GPR153	No	7tm_1	No	No	No
YTHDC2	No	Helicase_C,R3H,HA2	No	No	No
NR2C1	No	zf-C4,Degron,Hormone_recep	No	No	No
GPR176	No	7tm_1,Degron	No	No	No
ZNF585B	No	zf-H2C2_2,KRAB	No	No	No
ZNF613	No	zf-H2C2_2	No	No	No
ZNF773	No	zf-H2C2_2	No	No	No
ZNF41	No	KRAB	No	No	No
HNRNPH2	No	RRM_1	No	No	No
TNIK	No	Pkinase	No	No	No
NR3C1	No	Degron,zf-C4,GCR	No	No	No
ZNF879	No	zf-H2C2_2,Degron	No	No	No
ROS1	No	Pkinase_Tyr,Degron	No	No	No
SYK	No	Pkinase_Tyr,SH2,Degron	No	No	No
ABL1	Yes	Degron,Pkinase_Tyr	No	No	No
PIK3C2A	No	PI3Ka,PI3K_C2,PI3K_rbd,Degron,PI3_PI4_kinase	No	No	No
LGR4	No	7tm_1,LRR_8	No	No	No
GPR84	No	7tm_1	No	No	No
DDX54	No	Degron,DBP10CT,Helicase_C	No	No	No
MINK1	No	CNH,Pkinase	No	No	No
ZNF624	No	zf-H2C2_2,Degron	No	No	No
CDK3	No	Pkinase	No	No	No
PTPRS	No	I-set,Degron,Ig_3,fn3,Y_phosphatase	No	No	No
INSR	No	Furin-like,Pkinase_Tyr	No	No	No
ZNF101	No	zf-H2C2_2,KRAB	No	No	No
ZNF175	No	zf-H2C2_2	No	No	No
USP16	No	UCH,zf-UBP	No	No	No
BMX	No	Pkinase_Tyr,BTK,SH2	No	No	No
ZNF674	No	zf-H2C2_2	No	No	No
GPR63	No	7tm_1	No	No	No
EPB41L2	No	FERM_C,4_1_CTD,FERM_N,SAB	No	No	No
ZSCAN22	No	zf-H2C2_2	No	No	No
USP4	No	DUSP,Ubiquitin_3,UCH	No	No	No
UBE2J1	No	UQ_con,Degron	No	No	No
IPP	No	Kelch_1,BTB	No	No	No
KLHL2	No	BTB,Degron,Kelch_1,BACK	No	No	No
EPHA1	No	EphA2_TM,fn3,Degron	No	No	No
JAK3	No	Degron,Pkinase_Tyr,FERM_F1,FERM_F2	No	No	No
ZNF30	No	zf-H2C2_2	No	No	No
DCAF6	No	Degron	No	No	No
TRRAP	No	FAT,Degron,PI3_PI4_kinase	No	No	No
USP47	No	UCH	No	No	No
MAPK7	No	Pkinase	No	No	No
ZNF700	No	KRAB,zf-H2C2_2	No	No	No
ZFX	No	Zfx_Zfy_act,Degron	No	No	No
ERBB3	No	Recep_L_domain,Furin-like,Degron,Pkinase_Tyr	No	No	No
ZNF267	No	zf-H2C2_2	No	No	No
AATK	No	Pkinase_Tyr	No	No	No
ZNF551	No	zf-H2C2_2	No	No	No
EIF2AK4	No	Pkinase,RWD,HGTP_anticodon2,tRNA-synt_His	No	No	No
HNF4G	No	zf-C4,Hormone_recep	No	No	No
PTPRA	No	Y_phosphatase,Degron	No	No	No
ATRX	No	SNF2_N	No	No	No
AAK1	No	Degron,Pkinase	No	No	No
USP39	No	UCH	No	No	No
HNRNPA3	No	RRM_1	No	No	No
KLHL30	No	BACK	No	No	No
DHX16	No	DEAD,Helicase_C,HA2,Degron	No	No	No
CDK13	No	Pkinase,Degron	No	No	No
ZNF92	No	zf-H2C2_2	No	No	No
STK38L	No	Pkinase	No	No	No
RIPK3	No	Pkinase,RHIM	No	No	No
USP31	No	UCH	No	No	No
HIC1	No	zf-H2C2_2,Degron	No	No	No
ZNF136	No	zf-H2C2_2	No	No	No
ZNF682	No	zf-H2C2_2	No	No	No
ZNF540	No	zf-H2C2_2,Degron	No	No	No
CARD8	No	FIIND	No	No	No
DDX17	No	Helicase_C	No	No	No
SBF2	No	GRAM,Myotub-related,Degron,DENN,PH,SBF2	No	No	No
NLRP1	No	FIIND,PYRIN,NACHT	No	No	No
ZNF813	No	zf-H2C2_2,Degron,KRAB	No	No	No
ZNF417	No	zf-H2C2_2	No	No	No
HNRNPR	No	hnRNP_Q_AcD,Degron	No	No	No
CNR2	No	7tm_1	No	No	No
CHD1L	No	SNF2_N,Helicase_C	No	No	No
LGR6	No	Degron	No	No	No
ZNF662	No	zf-H2C2_2	No	No	No
P2RY1	No	7tm_1	No	No	No
ZBTB49	No	zf-H2C2_2,BTB	No	No	No
BRD9	No	DUF3512	No	No	No
CDKL3	No	Degron,Pkinase	No	No	No
ADRB2	No	7tm_1	No	No	No
NSD1	No	Degron,PWWP,SET,AWS,PHD	No	No	No
SGK1	No	Pkinase,Pkinase_C	No	No	No
ZNF394	No	KRAB,SCAN,zf-H2C2_2	No	No	No
ZNF484	No	zf-H2C2_2	No	No	No
CDC14B	No	DSPc	No	No	No
DAB2IP	No	C2,DUF3498,Degron	No	No	No
TSC1	Yes	Hamartin	No	No	No
RXRA	No	Hormone_recep,Nuc_recep-AF1,zf-C4	No	No	No
ZNF33B	No	zf-H2C2_2,Degron	No	No	No
HTR7	No	7tm_1	No	No	No
PTPRE	No	Y_phosphatase	No	No	No
PTPN5	No	Y_phosphatase,Degron	No	No	No
LDLRAD3	No	Ldl_recept_a	No	No	No
KLHL35	No	Kelch_1,BTB	No	No	No
GPR83	No	7tm_1,Degron	No	No	No
RARG	No	Hormone_recep	No	No	No
RASAL1	No	C2,RasGAP,PH,Degron	No	No	No
FLT3	No	Pkinase_Tyr,ig	No	No	No
GPR65	No	7tm_1	No	No	No
IGF1R	No	Pkinase_Tyr,Recep_L_domain,Degron,Furin-like	No	No	No
CDH5	No	Cadherin	No	No	No
ZNF287	No	zf-H2C2_2,SCAN	No	No	No
ROCK1	No	Pkinase	No	No	No
MAP2K2	No	Pkinase	No	No	No
ZNF431	No	zf-H2C2_2,Degron	No	No	No
ZNF677	No	zf-H2C2_2,KRAB,zf-C2H2	No	No	No
ZNF460	No	zf-H2C2_2	No	No	No
ZNF549	No	KRAB	No	No	No
ADRA1D	No	7tm_1,Degron	No	No	No
STK4	No	Pkinase	No	No	No
CDH26	No	Cadherin,Degron	No	No	No
USP25	No	UCH	No	No	No
GPR173	No	7tm_1	No	No	No
PAK3	No	PBD,Pkinase,Degron	No	No	No
KLHL17	No	Kelch_1	No	No	No
RPS6KA2	No	Degron,Pkinase	No	No	No
GPR141	No	7tm_1	No	No	No
FLT1	No	Ig_3,I-set,VEGFR-2_TMD	No	No	No
ZNF793	No	zf-H2C2_2	No	No	No
ZNF180	No	zf-H2C2_2	No	No	No
DDX56	No	DEAD	No	No	No
GPR132	No	7tm_1	No	No	No
PEG3	No	Degron,SCAN	No	No	No
CLK4	No	Pkinase	No	No	No
PTPRK	No	Degron,I-set,Y_phosphatase,fn3,MAM	No	No	No
ZNF626	No	zf-H2C2_2,Degron	No	No	No
ZNF350	No	zf-H2C2_2	No	No	No
CCNJL	No	Cyclin_C,Cyclin_N	No	No	No
MAP4K5	No	CNH	No	No	No
DDX19B	No	Helicase_C,Degron	No	No	No
JUN	No	Degron	No	No	No
ZNF445	No	zf-H2C2_2	No	No	No
NR1H3	No	Hormone_recep	No	No	No
ZNF248	No	zf-H2C2_2,KRAB	No	No	No
EP400	No	EP400_N,Helicase_C,Degron,SNF2_N	No	No	No
PTPRU	No	Y_phosphatase	No	No	No
ZAP70	No	SH2,Pkinase_Tyr	No	No	No
MAPK9	No	Pkinase	No	No	No
CDH17	No	Cadherin	No	No	No
MRGPRF	No	7tm_1	No	No	No
PRKCH	No	Pkinase,C1_1	No	No	No
ULK2	No	Pkinase,Degron	No	No	No
ZNF713	No	KRAB,zf-H2C2_2	No	No	No
DUSP5	No	Rhodanese,DSPc	No	No	No
TAOK1	No	Degron,Pkinase	No	No	No
EP300	Yes	HAT_KAT11,zf-TAZ,Bromodomain,Creb_binding	No	No	No
ZNF605	No	zf-H2C2_2,zf-C2H2	No	No	No
CDK11B	No	Pkinase	No	No	No
XPO1	Yes	CRM1_C,Xpo1,CRM1_repeat_2,CRM1_repeat_3,IBN_N	No	No	No
WEE2	No	Pkinase	No	No	No
ZNF221	No	zf-H2C2_2	No	No	No
ZNF582	No	zf-H2C2_2	No	No	No
ZNF780A	No	zf-H2C2_2	No	No	No
CDC42BPA	No	Pkinase,CNH,KELK,Degron,C1_1	No	No	No
STK3	No	Pkinase	No	No	No
ZNF596	No	zf-H2C2_2,KRAB	No	No	No
RXRG	No	zf-C4,Hormone_recep	No	No	No
HIPK4	No	Pkinase	No	No	No
ZNF20	No	zf-H2C2_2	No	No	No
PTK2B	No	FERM_N_2,Pkinase_Tyr,Focal_AT	No	No	No
CACNA1C	No	Ion_trans,CAC1F_C,Degron,GPHH,Ca_chan_IQ	No	No	No
ZNF615	No	zf-H2C2_2	No	No	No
AGTR1	No	7tm_1	No	No	No
ZNF569	No	zf-H2C2_2,Degron	No	No	No
ATF4	No	Degron	No	No	No
CDKL5	No	Pkinase,Degron	No	No	No
IDH1	Yes	Iso_dh	No	No	No
ZNF384	No	zf-H2C2_2	No	No	No
ZNF616	No	zf-H2C2_2,zf-C2H2	No	No	No
ZNF684	No	zf-H2C2_2	No	No	No
NRBP1	No	Pkinase_Tyr	No	No	No
SRPK1	No	Pkinase,Degron	No	No	No
CLK3	No	Pkinase,Degron	No	No	No
USP36	No	UCH	No	No	No
PRKX	No	Pkinase	No	No	No
EPHB1	No	Pkinase_Tyr,fn3,Ephrin_lbd,EphA2_TM,Degron	No	No	No
KLF6	No	zf-H2C2_2	No	No	No
ACVR1B	No	TGF_beta_GS,Pkinase,Activin_recp	No	No	No
FPR3	No	7tm_1	No	No	No
RET	No	RET_CLD1,Cadherin,RET_CLD4,Pkinase_Tyr	No	No	No
ZNF382	No	zf-H2C2_2	No	No	No
XPO7	No	IBN_N	No	No	No
ZNF18	No	Degron,SCAN	No	No	No
ZNF552	No	zf-H2C2_2	No	No	No
DYRK1A	No	Pkinase	No	No	No
KLHL21	No	Kelch_1	No	No	No
CASP4	No	Peptidase_C14,CARD	No	No	No
ZNF586	No	zf-H2C2_2,KRAB	No	No	No
CDC14A	No	DSPn,DSPc	No	No	No
CAD	No	Amidohydro_1,CPSase_sm_chain,MGS,CPSase_L_D2,GATase	No	No	No
CLK1	No	Pkinase,Degron	No	No	No
NR2F1	No	Hormone_recep	No	No	No
CCNG1	No	Cyclin_N	No	No	No
HNRNPF	No	RRM_1	No	No	No
DHX32	No	OB_NTP_bind,HA2	No	No	No
MAST3	No	DUF1908,Pkinase	No	No	No
ZNF568	No	zf-H2C2_2,KRAB	No	No	No
DDX59	No	DEAD	No	No	No
PTGFR	No	7tm_1	No	No	No
NR1D2	No	Hormone_recep,Degron,zf-C4	No	No	No
ZNF197	No	KRAB,zf-H2C2_2	No	No	No
PIK3CB	No	PI3Ka,PI3K_rbd,PI3K_p85B	No	No	No
ZNF12	No	zf-H2C2_2	No	No	No
ADRA2A	No	7tm_1	No	No	No
CDC42BPB	No	CNH,DMPK_coil,Pkinase,Degron	No	No	No
ZNF594	No	zf-H2C2_2	No	No	No
ZNF141	No	zf-H2C2_2	No	No	No
GPR82	No	7tm_1	No	No	No
GPR174	No	7tm_1	No	No	No
KLHL8	No	BTB,Kelch_1,BACK	No	No	No
EZR	No	FERM_N	No	No	No
SSH1	No	DSPc,DEK_C	No	No	No
ZNF829	No	Degron,zf-H2C2_2	No	No	No
MAP4K1	No	Pkinase,Degron,CNH	No	No	No
CNR1	No	7tm_1,Degron	No	No	No
TESK2	No	Pkinase_Tyr,Degron	No	No	No
CPS1	Yes	GATase,CPSase_sm_chain,CPSase_L_D2,CPSase_L_D3	No	No	No
PTPN23	No	Y_phosphatase,BRO1,ALIX_LYPXL_bnd	No	No	No
GNAS	Yes	G-alpha	No	No	No
CDK18	No	Pkinase	No	No	No
ZNF697	No	zf-H2C2_2	No	No	No
DDX1	No	Helicase_C,DEAD	No	No	No
CCR3	No	7tm_1	No	No	No
P2RY13	No	7tm_1	No	No	No
MAPK8	No	Pkinase	No	No	No
RDX	No	ERM,FERM_M,FERM_C	No	No	No
PTPN6	No	Y_phosphatase,SH2	No	No	No
LRP6	No	Ldl_recept_b,FXa_inhibition,Ldl_recept_a	No	No	No
USP15	No	UCH,USP7_C2,DUSP,Ubiquitin_3,Degron	No	No	No
ZNF500	No	SCAN,zf-H2C2_2	No	No	No
GALR2	No	7tm_1	No	No	No
ZNF236	No	zf-H2C2_2	No	No	No
LDLR	No	Ldl_recept_a,FXa_inhibition,EGF_CA,Ldl_recept_b	No	No	No
ZNF461	No	zf-H2C2_2,KRAB	No	No	No
GSK3A	No	Pkinase	No	No	No
ZNF225	No	zf-H2C2_2	No	No	No
PTPRH	No	fn3,Y_phosphatase	No	No	No
ZNF841	No	zf-H2C2_2	No	No	No
P2RY2	No	7tm_1	No	No	No
KRAS	Yes	Ras	No	No	No
CDH1	No	Cadherin,Degron	No	No	No
ZNF610	No	Degron,zf-H2C2_2	No	No	No
PIK3R4	No	Pkinase	No	No	No
EDNRB	No	7tm_1,Degron	No	No	No
DHX8	No	Helicase_C,OB_NTP_bind,S1	No	No	No
RPS6KB1	No	Degron,Pkinase,Pkinase_C	No	No	No
NRK	No	CNH,Pkinase,Degron	No	No	No
RXFP1	No	7tm_1,Degron,LRR_8,Ldl_recept_a	No	No	No
ZNF768	No	zf-H2C2_2	No	No	No
AVPR2	No	7tm_1	No	No	No
CCR2	No	7tm_1	No	No	No
ZNF764	No	KRAB	No	No	No
ZNF107	No	zf-H2C2_2	No	No	No
BMPR1B	No	Pkinase_Tyr,Activin_recp	No	No	No
EWSR1	No	Degron,RRM_1	No	No	No
MAST2	No	Degron,Pkinase	No	No	No
ESR2	No	Hormone_recep	No	No	No
ZNF611	No	zf-H2C2_2,KRAB,Degron	No	No	No
FES	No	SH2	No	No	No
GAN	No	BTB	No	No	No
RPS6KA1	No	Pkinase	No	No	No
ZBTB17	No	zf-H2C2_2,BTB	No	No	No
STK32C	No	Pkinase,Degron	No	No	No
CDK8	No	Pkinase,Degron	No	No	No
KLHL36	No	BACK,Degron,Kelch_1	No	No	No
MAP3K3	No	Pkinase	No	No	No
ZNF419	No	zf-H2C2_2	No	No	No
ZNF182	No	zf-H2C2_2	No	No	No
ZNF665	No	zf-H2C2_2,KRAB	No	No	No
NR1I3	No	Hormone_recep,zf-C4,Degron	No	No	No
ZNF836	No	zf-H2C2_2	No	No	No
SUCNR1	No	7tm_1	No	No	No
PTPN2	No	Degron,Y_phosphatase	No	No	No
GPR18	No	7tm_1	No	No	No
RAF1	No	C1_1,RBD,Degron	No	No	No
HIPK1	No	Pkinase,Degron	No	No	No
ZFP28	No	KRAB	No	No	No
STK38	No	Pkinase	No	No	No
ZNF257	No	zf-H2C2_2,KRAB	No	No	No
DMPK	No	Pkinase	No	No	No
LZTR1	Yes	BTB,Kelch_4	No	No	No
SGK3	No	Pkinase	No	No	No
ZNF253	No	zf-H2C2_2	No	No	No
ZNF808	No	zf-H2C2_2,KRAB	No	No	No
NR2C2	No	Hormone_recep	No	No	No
ZFP1	No	zf-H2C2_2	No	No	No
DDX21	No	Helicase_C,GUCT	No	No	No
KLHL15	No	BTB	No	No	No
LATS2	No	Pkinase	No	No	No
PLK3	No	Pkinase	No	No	No
CCR1	No	7tm_1	No	No	No
NTRK1	No	Degron,Pkinase_Tyr	No	No	No
MAP3K7	No	Pkinase_Tyr,Degron	No	No	No
DHX30	No	HA2,Degron,Helicase_C,DEAD	No	No	No
KBTBD7	No	BACK,Degron	No	No	No
PTPRF	No	fn3,Degron,Y_phosphatase,I-set	No	No	No
ANKK1	No	Ank_2,Pkinase_Tyr	No	No	No
ZNF24	No	Degron	No	No	No
ZNF559	No	zf-H2C2_2	No	No	No
LMTK3	No	Pkinase_Tyr	No	No	No
CRLF1	No	fn3,EpoR_lig-bind	No	No	No
ZNF134	No	zf-H2C2_2	No	No	No
STK10	No	Pkinase,PKK	No	No	No
PTPN12	No	Y_phosphatase,Degron	No	No	No
EIF2AK3	No	Pkinase,Degron	No	No	No
PTP4A1	No	DSPc	No	No	No
ZNF391	No	zf-H2C2_2	No	No	No
APLNR	No	7tm_1	No	No	No
TSHR	No	7tm_1,LRR_8	No	No	No
ARAF	No	Pkinase_Tyr	No	No	No
EPB41L4B	No	Degron,FA	No	No	No
ZNF148	No	Degron	No	No	No
STYK1	No	Pkinase_Tyr	No	No	No
LRP10	No	Degron	No	No	No
NFE2L1	No	bZIP_Maf,Degron	No	No	No
ZFP90	No	zf-H2C2_2,Degron	No	No	No
SRPK3	No	Pkinase	No	No	No
SETMAR	No	SET,Pre-SET,HTH_48	No	No	No
ZNF506	No	zf-H2C2_2,KRAB	No	No	No
DHX35	No	HA2,Helicase_C	No	No	No
USP28	No	UCH,Degron	No	No	No
ZNF519	No	zf-H2C2_2	No	No	No
PTPDC1	No	DSPc	No	No	No
ZNF557	No	zf-H2C2_2	No	No	No
FPR2	No	7tm_1,Degron	No	No	No
SMARCAD1	No	SNF2_N	No	No	No
CDK11A	No	Pkinase	No	No	No
CDK14	No	Pkinase	No	No	No
MAP3K12	No	Pkinase_Tyr	No	No	No
SETD3	No	SET	No	No	No
PIK3CD	No	PI3K_C2,PI3K_p85B,PI3Ka	No	No	No
ZNF878	No	zf-H2C2_2	No	No	No
KLHL10	No	BTB,BACK	No	No	No
ZNF512	No	Degron	No	No	No
CDKN1B	Yes	CDI	No	No	No
CDH2	No	Cadherin_pro,Cadherin	No	No	No
FFAR2	No	7tm_1,Degron	No	No	No
ZSCAN29	No	Myb_DNA-bind_4,SCAN,zf-H2C2_2	No	No	No
IVNS1ABP	No	BTB,Kelch_1	No	No	No
ZNF324B	No	zf-H2C2_2	No	No	No
GRPR	No	7tm_1	No	No	No
ACVR2B	No	Pkinase	No	No	No
CARD14	No	CARD	No	No	No
NR1H2	No	zf-C4	No	No	No
USP37	No	UCH,UCH_N,Degron	No	No	No
MAP2K1	No	Pkinase	No	No	No
USP2	No	UCH	No	No	No
RYK	No	Pkinase_Tyr,WIF	No	No	No
EIF4A3	No	Helicase_C,DEAD	No	No	No
CXCR6	No	7tm_1	No	No	No
ABL2	No	Pkinase_Tyr	No	No	No
GPBAR1	No	7tm_1	No	No	No
THRB	No	zf-C4,Hormone_recep	No	No	No
EPB41L4A	No	FERM_M,FERM_C	No	No	No
FPR1	No	7tm_1	No	No	No
ITK	No	SH3_1,PH,Pkinase_Tyr	No	No	No
MAPK6	No	Pkinase	No	No	No
ZNF132	No	zf-H2C2_2	No	No	No
PPARD	No	zf-C4,Hormone_recep	No	No	No
ERCC6	No	SNF2_N,Degron,Helicase_C	No	No	No
GPR37L1	No	7tm_1	No	No	No
LPAR1	No	7tm_1	No	No	No
ZNF296	No	zf-H2C2_2	No	No	No
ZBTB16	No	BTB	No	No	No
LPAR6	No	7tm_1	No	No	No
USP43	No	UCH	No	No	No
DDX6	No	Helicase_C,DEAD,Degron	No	No	No
DUSP2	No	DSPc	No	No	No
KLHL13	No	BTB,BACK,Kelch_1	No	No	No
WDTC1	Yes	WD40	No	No	No
GPR55	No	7tm_1	No	No	No
ADRB1	No	7tm_1	No	No	No
DDX51	No	DEAD,Degron	No	No	No
SETD6	No	SET,Rubis-subs-bind	No	No	No
ZFP3	No	zf-H2C2_2	No	No	No
S1PR2	No	7tm_1	No	No	No
MAP3K10	No	Pkinase_Tyr	No	No	No
PTK6	No	Pkinase_Tyr,SH3_1	No	No	No
KLHL22	No	BACK,BTB	No	No	No
CDK16	No	Pkinase	No	No	No
ZNF671	No	zf-H2C2_2	No	No	No
CSK	No	Pkinase_Tyr	No	No	No
ZNF239	No	zf-H2C2_2	No	No	No
PAK6	No	Pkinase	No	No	No
ZNF772	No	KRAB,Degron	No	No	No
TBL1X	No	WD40	No	No	No
AKT2	No	Pkinase,PH	No	No	No
ESRRA	No	Hormone_recep,zf-C4	No	No	No
PRLR	No	EpoR_lig-bind	No	No	No
ZNF181	No	KRAB,zf-H2C2_2	No	No	No
IL2RB	No	Degron	No	No	No
ZNF251	No	zf-H2C2_2	No	No	No
CCND1	Yes	Cyclin_C	No	No	No
FGFR1	No	Pkinase_Tyr,FGFR3_TM,Degron,ig,I-set	No	No	No
ZNF83	No	zf-H2C2_2	No	No	No
ZNF154	No	zf-H2C2_2	No	No	No
EDNRA	No	7tm_1	No	No	No
USP42	No	UCH	No	No	No
ZNF69	No	KRAB	No	No	No
MAP3K13	No	Pkinase_Tyr	No	No	No
ZNF574	No	zf-H2C2_2	No	No	No
MC1R	No	7tm_1	No	No	No
RIPK1	No	Pkinase_Tyr	No	No	No
TACR2	No	7tm_1	No	No	No
ZNF140	No	KRAB	No	No	No
POT1	Yes	POT1,POT1PC	No	No	No
C3AR1	No	7tm_1	No	No	No
ACVR1C	No	Pkinase_Tyr	No	No	No
MAST1	No	Pkinase,Degron	No	No	No
CSNK2A1	No	Pkinase	No	No	No
CCND2	No	Degron,Cyclin_N	No	No	No
TGFBR1	No	Pkinase,Activin_recp,TGF_beta_GS	No	No	No
CYSLTR1	No	7tm_1	No	No	No
BMPR2	No	Pkinase	No	No	No
S1PR5	No	7tm_1	No	No	No
PTPN4	No	PDZ,FERM_M,Y_phosphatase,FERM_C	No	No	No
TGFBR2	No	Pkinase_Tyr	No	No	No
SMYD4	No	SET	No	No	No
CXCR2	No	7tm_1	No	No	No
STK25	No	Pkinase,Degron	No	No	No
EPB41	No	FERM_C,FERM_M,4_1_CTD,Degron	No	No	No
ZNF711	No	Zfx_Zfy_act,zf-H2C2_2	No	No	No
CDH3	No	Cadherin_C,Cadherin,Degron	No	No	No
ZNF19	No	KRAB,zf-H2C2_2	No	No	No
ZNF627	No	Degron,zf-H2C2_2	No	No	No
PIK3CG	No	PI3_PI4_kinase	No	No	No
ZNF195	No	zf-H2C2_2,Degron,KRAB	No	No	No
GPR34	No	7tm_1	No	No	No
SGK2	No	Pkinase	No	No	No
PRKACB	No	Pkinase	No	No	No
LTB4R	No	7tm_1	No	No	No
BIRC2	No	BIR,zf-C3HC4_3,CARD	No	No	No
EPHB4	No	Pkinase_Tyr,SAM_1,Degron,Ephrin_lbd	No	No	No
TBL1XR1	Yes	WD40	No	No	No
FGFR3	No	I-set	No	No	No
HRH1	No	7tm_1	No	No	No
GPR162	No	7tm_1	No	No	No
ZNF23	No	zf-H2C2_2	No	No	No
EIF4A1	No	DEAD	No	No	No
USP33	No	UCH,DUSP,zf-UBP	No	No	No
PTP4A2	No	Y_phosphatase	No	No	No
ZNF438	No	Degron	No	No	No
USP30	No	UCH	No	No	No
GPR75	No	7tm_1	No	No	No
ZNF546	No	zf-H2C2_2	No	No	No
TFG	Yes	PB1	No	No	No
ZNF169	No	zf-H2C2_2,Degron	No	No	No
CCNYL1	No	Cyclin_N	No	No	No
RORC	No	Hormone_recep	No	No	No
USP51	No	UCH	No	No	No
ZNF283	No	zf-H2C2_2	No	No	No
USP13	No	zf-UBP_var,UCH,UBA	No	No	No
PTPN18	No	Y_phosphatase	No	No	No
CCNY	No	Cyclin_N,Degron	No	No	No
KLHL20	No	Kelch_1,BTB,BACK	No	No	No
ZNF737	No	zf-H2C2_2,KRAB,Degron	No	No	No
ZNF124	No	zf-H2C2_2	No	No	No
ZNF570	No	Degron,zf-H2C2_2	No	No	No
AXL	No	Pkinase_Tyr,fn3,Degron	No	No	No
ZNF600	No	zf-H2C2_2	No	No	No
CSF1R	No	Pkinase_Tyr,Ig_3	No	No	No
SETD7	No	SET	No	No	No
TYK2	No	Pkinase_Tyr,Jak1_Phl	No	No	No
BRAF	No	RBD,Pkinase_Tyr,C1_1	No	No	No
DHX34	No	OB_NTP_bind	No	No	No
KSR1	No	Degron,SAM_KSR1,Pkinase_Tyr	No	No	No
HNRNPU	No	SPRY,AAA_33	No	No	No
SETDB2	No	SET,Pre-SET,MBD	No	No	No
ZNF736	No	zf-H2C2_2	No	No	No
ZNF354A	No	KRAB,zf-H2C2_2	No	No	No
ZNF529	No	KRAB	No	No	No
CCNL1	No	Cyclin_N	No	No	No
DDX27	No	Helicase_C	No	No	No
F2RL2	No	7tm_1	No	No	No
ZNF845	No	zf-H2C2_2,Degron	No	No	No
ZNF655	No	Degron	No	No	No
ZNF566	No	zf-H2C2_2	No	No	No
ZNF614	No	zf-H2C2_2	No	No	No
ZNF131	No	Degron,BTB	No	No	No
DDX3X	No	Helicase_C,DEAD	No	No	No
ZNF32	No	Degron	No	No	No
DHX40	No	DEAD,HA2,OB_NTP_bind	No	No	No
ZNF160	No	KRAB,zf-H2C2_2	No	No	No
BTK	No	PH	No	No	No
ZNF717	No	zf-H2C2_2	No	No	No
ZNF501	No	zf-H2C2_2	No	No	No
ZNF345	No	zf-H2C2_2	No	No	No
ZNF81	No	zf-H2C2_2	No	No	No
ZIM2	No	KRAB	No	No	No
ZNF235	No	Degron,zf-H2C2_2	No	No	No
DDX55	No	DEAD,Helicase_C,DUF4217	No	No	No
DDX23	No	DEAD,Degron,Helicase_C	No	No	No
PRKCI	No	Pkinase	No	No	No
MAP2K5	No	PB1,Pkinase	No	No	No
MTMR10	No	Myotub-related,Degron	No	No	No
DDX24	No	DEAD,Degron	No	No	No
ZNF90	No	zf-H2C2_2	No	No	No
HCK	No	SH3_1,Pkinase_Tyr,SH2	No	No	No
ZNF782	No	zf-H2C2_2,KRAB	No	No	No
DHX38	No	Degron	No	No	No
OXSR1	No	Degron	No	No	No
CCNH	No	Cyclin_N	No	No	No
USP10	No	UCH,Degron	No	No	No
CASP5	No	CARD,Peptidase_C14,Degron	No	No	No
CREM	No	bZIP_1,pKID,Degron	No	No	No
ZNF418	No	zf-H2C2_2	No	No	No
STK24	No	Pkinase	No	No	No
ZNF688	No	KRAB	No	No	No
STK16	No	Pkinase	No	No	No
DUSP19	No	DSPc	No	No	No
XPC	Yes	BHD_1,BHD_2,Rad4	No	No	No
ZNF268	No	KRAB,Degron,zf-H2C2_2	No	No	No
PTPN7	No	Degron,Y_phosphatase	No	No	No
ZNF558	No	zf-H2C2_2	No	No	No
ESRRB	No	Hormone_recep	No	No	No
HBS1L	No	GTP_EFTU,Degron,HBS1_N	No	No	No
DDX28	No	DEAD	No	No	No
GPR20	No	7tm_1	No	No	No
PI4K2B	No	PI3_PI4_kinase	No	No	No
ZNF77	No	zf-H2C2_2	No	No	No
CREB1	No	pKID,Degron	No	No	No
ZNF260	No	zf-H2C2_2	No	No	No
ZNF177	No	zf-H2C2_2	No	No	No
IL7R	Yes	FN3_7,fn3	No	No	No
CDK19	No	Pkinase,Degron	No	No	No
ZNF433	No	zf-H2C2_2	No	No	No
ZNF850	No	zf-H2C2_2	No	No	No
PTPN1	No	Y_phosphatase	No	No	No
ZNF155	No	KRAB	No	No	No
CSNK2A2	No	Pkinase	No	No	No
STRADB	No	Pkinase,Degron	No	No	No
ENC1	No	BTB,Kelch_1	No	No	No
TNK1	No	Pkinase_Tyr	No	No	No
HNRNPH3	No	RRM_1	No	No	No
CASP1	No	Peptidase_C14,CARD	No	No	No
DUSP3	No	DSPc	No	No	No
TEC	No	Pkinase_Tyr,PH	No	No	No
GRK5	No	Pkinase,RGS	No	No	No
ZNF114	No	KRAB,zf-H2C2_2	No	No	No
F2R	No	7tm_1	No	No	No
CCR5	No	7tm_1	No	No	No
SMYD5	No	SET	No	No	No
F2RL1	No	7tm_1	No	No	No
KLHL25	No	Kelch_1,BACK	No	No	No
DUSP11	No	DSPc	No	No	No
RIPK4	No	Pkinase	No	No	No
ZNF35	No	Degron	No	No	No
HRH2	No	7tm_1	No	No	No
ZNF319	No	zf-H2C2_2	No	No	No
DRD4	No	7tm_1	No	No	No
NTSR1	No	7tm_1	No	No	No
CXCR5	No	7tm_1	No	No	No
ZNF805	No	zf-H2C2_2	No	No	No
ZFP92	No	zf-H2C2_2	No	No	No
GSPT2	No	Degron	No	No	No
CX3CR1	No	7tm_1,Degron	No	No	No
DRD1	No	7tm_1	No	No	No
ZNF117	No	Degron	No	No	No
EEF1A1	Yes	None	No	No	No
HIST1H1E	Yes	None	No	No	No
WHSC1	Yes	None	No	No	No
KMT2B	Yes	Degron,SET	No	No	No
G6pC1	Yes	None	No	No	No
KMT2D	Yes	Degron,SET	No	No	No
KMT2A	Yes	Degron	No	No	No
KMT2C	Yes	Degron	No	No	No
ALK	Yes	None	No	No	No
GALR3	No	7tm_1	No	No	No
OXER1	No	7tm_1	No	No	No
ZNF548	No	zf-H2C2_2	No	No	No
SSTR1	No	7tm_1	No	No	No
