# Supplementary material for: Machine learning and multi-omics data reveal driver gene-based molecular subtypes in hepatocellular carcinoma for precision treatment
Source: PLoS Comput Biol. 2024 May 10;20(5):e1012113. doi: 10.1371/journal.pcbi.1012113 (PMC11230636; doi:10.1371/journal.pcbi.1012113)
Supplement: S4 Table — (XLS) [file pcbi.1012113.s015.xls]

## Sheet: Table S4 
S4 Table: Differential clinical features between the two subtypes.
Category	Characteristic	CLASS A(n = 332)	CLASS B(n = 358)	p.value
Gender	Male	255(77%)	236(66%)	0.00214
	Female	77(23%)	122(34%)
Age	>=65	190(57%)	159(44%)	0.00087
	<65	141(42%)	199(56%)
Stage	Stage I	109(33%)	93(26%)	0.00624
	Stage II	98(30%)	92(26%)
	Stage III	57(17%)	92(26%)
	Stage IV	7(2%)	16(4%)
	NA	61(18%)	65(18%)
Hosdia	S1	4(1%)	87(24%)	< 2.2e-16
	S2	104(31%)	213(59%)
	S3	224(67%)	58(16%)
Benfeitas	hALDH2	291(88%)	158(44%)	< 2.2e-16
	hG6PD	41(12%)	200(56%)
Bidkhori	iHCC1	216(65%)	62(17%)	< 2.2e-16
	iHCC2	104(31%)	209(58%)
	iHCC3	12(4%)	87(24%)
TCGA	iCluster:1	16(5%)	42(12%)	8.18e-05
	iCluster:2	35(10%)	17(5%)
	iCluster:3	23(7%)	38(11%)
	NA	258(78%)	261(73%)
Alcohol consumption	Yes	59	54	0.3768
	No	105	121
HBV	Yes	54	85	0.00676
	No	118	100
HCV	Yes	51	58	0.2502
	No	131	127
Vascular invasion	Yes	49	54	0.2863
	None	109	90
AFP(ng/mL)	Median(1st Qu,3rd Qu)	6(3,39)	47(9,1726)	2.76e-08
Bold indicates that this analysis was performed exclusively in the TCGA cohort. The significance of the difference between the two subtypes in alpha-fetoprotein (AFP) was determined using the Mann-Whitney U test.
