# Supplementary material for: Machine learning and multi-omics data reveal driver gene-based molecular subtypes in hepatocellular carcinoma for precision treatment
Source: PLoS Comput Biol. 2024 May 10;20(5):e1012113. doi: 10.1371/journal.pcbi.1012113 (PMC11230636; doi:10.1371/journal.pcbi.1012113)
Supplement: S5 Table — (XLS) [file pcbi.1012113.s016.xls]

## Sheet: Table S5
S5 Table: HCC subtypes from other studies used in this paper
Name	Stratified features	Cluster	PMID
Hoshida	Transcriptome features	3	19723656
Bidkhori	HCC-specific genome-scale metabolic networks	3	30482855
Benfeitas	Two redox clusters G6PD and ALDH2	2	30606699
TCGA	Multi-omics features	3	28622513
