# Supplementary material for: Machine learning and multi-omics data reveal driver gene-based molecular subtypes in hepatocellular carcinoma for precision treatment
Source: PLoS Comput Biol. 2024 May 10;20(5):e1012113. doi: 10.1371/journal.pcbi.1012113 (PMC11230636; doi:10.1371/journal.pcbi.1012113)
Supplement: S6 Table — (XLS) [file pcbi.1012113.s017.xls]

## Sheet: Table S6
S6 Table : Differential enrichment analysis of two subtypes in REACTOME gene sets using GSVA
Gene_set	Mean GSVA score in CLASS A	Mean GSVA score in CLASS B	diffGSVA	P.value	P.adjust
REACTOME_ETHANOL_OXIDATION	0.371186	-0.276479	-0.647666	3.72039e-86	2.63929e-84
REACTOME_SYNTHESIS_OF_BILE_ACIDS_AND_BILE_SALTS_VIA_24_HYDROXYCHOLESTEROL	0.35455	-0.255841	-0.610391	1.65217e-88	1.42323e-86
REACTOME_MITOCHONDRIAL_FATTY_ACID_BETA_OXIDATION_OF_SATURATED_FATTY_ACIDS	0.313906	-0.293031	-0.606937	4.28071e-73	9.21882e-72
REACTOME_SCAVENGING_OF_HEME_FROM_PLASMA	0.327165	-0.266233	-0.593398	2.05392e-77	5.27028e-76
REACTOME_PHENYLALANINE_AND_TYROSINE_METABOLISM	0.33521	-0.25068	-0.58589	1.1537e-70	2.10813e-69
REACTOME_BIOSYNTHESIS_OF_MARESINS	0.140862	-0.442193	-0.583055	3.00318e-100	6.0364e-98
REACTOME_BETA_OXIDATION_OF_VERY_LONG_CHAIN_FATTY_ACIDS	0.224718	-0.325289	-0.550007	8.29171e-69	1.29867e-67
REACTOME_CYP2E1_REACTIONS	0.227654	-0.313104	-0.540759	3.08402e-66	4.2265e-65
REACTOME_SYNTHESIS_OF_BILE_ACIDS_AND_BILE_SALTS_VIA_7ALPHA_HYDROXYCHOLESTEROL	0.286189	-0.254425	-0.540614	6.48664e-81	2.30085e-79
REACTOME_FATTY_ACIDS	0.250244	-0.287279	-0.537523	6.32188e-57	5.29457e-56
REACTOME_EICOSANOIDS	0.31712	-0.217477	-0.534597	5.93587e-64	6.95015e-63
REACTOME_AFLATOXIN_ACTIVATION_AND_DETOXIFICATION	0.307801	-0.218924	-0.526725	3.3966e-102	8.19259e-100
REACTOME_INTRINSIC_PATHWAY_OF_FIBRIN_CLOT_FORMATION	0.313928	-0.206291	-0.520219	3.13647e-73	6.87743e-72
REACTOME_XENOBIOTICS	0.265277	-0.253845	-0.519122	1.54981e-85	9.83721e-84
REACTOME_HEME_DEGRADATION	0.181084	-0.330431	-0.511514	6.16767e-99	1.0626e-96
REACTOME_UREA_CYCLE	0.188793	-0.31827	-0.507063	6.87725e-54	5.24934e-53
REACTOME_FORMATION_OF_FIBRIN_CLOT_CLOTTING_CASCADE	0.302007	-0.195062	-0.497069	2.43634e-84	1.27749e-82
REACTOME_DEGRADATION_OF_CYSTEINE_AND_HOMOCYSTEINE	0.268132	-0.228622	-0.496753	1.05737e-58	9.88517e-58
REACTOME_RECYCLING_OF_BILE_ACIDS_AND_SALTS	0.225727	-0.262999	-0.488726	2.05741e-69	3.30832e-68
REACTOME_NA_CL_DEPENDENT_NEUROTRANSMITTER_TRANSPORTERS	0.314391	-0.170263	-0.484655	4.60512e-87	3.70252e-85
REACTOME_CREATION_OF_C4_AND_C2_ACTIVATORS	0.261995	-0.221973	-0.483968	1.24958e-53	9.24538e-53
REACTOME_CHYLOMICRON_ASSEMBLY	0.300223	-0.178868	-0.479092	3.46997e-45	1.9374e-44
REACTOME_COMMON_PATHWAY_OF_FIBRIN_CLOT_FORMATION	0.293777	-0.181899	-0.475677	1.34367e-72	2.74655e-71
REACTOME_DEFECTS_OF_CONTACT_ACTIVATION_SYSTEM_CAS_AND_KALLIKREIN_KININ_SYSTEM_KKS	0.287251	-0.186734	-0.473985	1.9933e-53	1.46581e-52
REACTOME_PEROXISOMAL_LIPID_METABOLISM	0.245906	-0.227848	-0.473754	3.58192e-62	3.85696e-61
REACTOME_MISCELLANEOUS_SUBSTRATES	0.205869	-0.264461	-0.470329	3.13476e-62	3.40587e-61
REACTOME_BRANCHED_CHAIN_AMINO_ACID_CATABOLISM	0.251238	-0.215898	-0.467136	7.80854e-54	5.92271e-53
REACTOME_MITOCHONDRIAL_FATTY_ACID_BETA_OXIDATION	0.252035	-0.215013	-0.467048	5.68347e-70	9.93372e-69
REACTOME_BILE_ACID_AND_BILE_SALT_METABOLISM	0.243098	-0.215337	-0.458435	2.99807e-84	1.44627e-82
REACTOME_GLUCURONIDATION	0.188586	-0.264681	-0.453267	1.96188e-62	2.17067e-61
REACTOME_PHASE_I_FUNCTIONALIZATION_OF_COMPOUNDS	0.181158	-0.270999	-0.452157	1.28114e-106	1.54506e-103
REACTOME_PLASMA_LIPOPROTEIN_ASSEMBLY	0.216771	-0.235178	-0.451949	1.11655e-68	1.7045e-67
REACTOME_REMOVAL_OF_AMINOTERMINAL_PROPEPTIDES_FROM_GAMMA_CARBOXYLATED_PROTEINS	0.262171	-0.186468	-0.448639	2.09838e-44	1.12975e-43
REACTOME_SYNTHESIS_OF_BILE_ACIDS_AND_BILE_SALTS_VIA_27_HYDROXYCHOLESTEROL	0.271818	-0.171428	-0.443245	2.89099e-58	2.62146e-57
REACTOME_BIOSYNTHESIS_OF_SPECIALIZED_PRORESOLVING_MEDIATORS_SPMS	0.119459	-0.320264	-0.439723	3.98851e-104	1.60338e-101
REACTOME_LYSINE_CATABOLISM	0.239326	-0.192525	-0.431852	2.03483e-38	8.89134e-38
REACTOME_SYNTHESIS_OF_BILE_ACIDS_AND_BILE_SALTS	0.220269	-0.207243	-0.427512	2.92588e-78	8.01957e-77
REACTOME_BIOLOGICAL_OXIDATIONS	0.19193	-0.234295	-0.426225	1.50217e-104	9.05811e-102
REACTOME_BIOTIN_TRANSPORT_AND_METABOLISM	0.224572	-0.1957	-0.420272	3.16782e-46	1.80207e-45
REACTOME_AMINE_LIGAND_BINDING_RECEPTORS	0.21837	-0.201381	-0.419751	2.07184e-93	2.77627e-91
REACTOME_CYTOCHROME_P450_ARRANGED_BY_SUBSTRATE_TYPE	0.132146	-0.287012	-0.419158	7.31464e-90	8.0195e-88
REACTOME_GAMMA_CARBOXYLATION_TRANSPORT_AND_AMINO_TERMINAL_CLEAVAGE_OF_PROTEINS	0.247403	-0.170292	-0.417695	1.15119e-39	5.25885e-39
REACTOME_ORGANIC_CATION_ANION_ZWITTERION_TRANSPORT	0.239975	-0.172466	-0.412441	5.10015e-64	6.08988e-63
REACTOME_GLYOXYLATE_METABOLISM_AND_GLYCINE_DEGRADATION	0.225794	-0.183073	-0.408867	3.45946e-48	2.09654e-47
REACTOME_COMPLEMENT_CASCADE	0.0476019	-0.360673	-0.408275	1.84093e-77	4.82645e-76
REACTOME_METABOLISM_OF_ANGIOTENSINOGEN_TO_ANGIOTENSINS	0.176448	-0.228816	-0.405263	3.27493e-70	5.89487e-69
REACTOME_KETONE_BODY_METABOLISM	0.138056	-0.262713	-0.400769	8.26178e-62	8.7401e-61
REACTOME_PLASMA_LIPOPROTEIN_REMODELING	0.230892	-0.162856	-0.393747	4.91098e-54	3.79657e-53
REACTOME_HDL_REMODELING	0.220089	-0.173205	-0.393294	3.3628e-33	1.27935e-32
REACTOME_SULFUR_AMINO_ACID_METABOLISM	0.212455	-0.178531	-0.390986	5.44732e-51	3.62954e-50
REACTOME_METABOLISM_OF_PORPHYRINS	0.143702	-0.24394	-0.387642	8.16071e-81	2.81195e-79
REACTOME_RESPONSE_TO_METAL_IONS	0.172011	-0.215617	-0.387628	2.55925e-23	7.17779e-23
REACTOME_PHASE_II_CONJUGATION_OF_COMPOUNDS	0.192214	-0.19424	-0.386454	2.64498e-84	1.3291e-82
REACTOME_TRANSPORT_OF_ORGANIC_ANIONS	0.245601	-0.138126	-0.383727	7.25892e-51	4.73203e-50
REACTOME_REVERSIBLE_HYDRATION_OF_CARBON_DIOXIDE	0.233586	-0.149616	-0.383202	2.26269e-52	1.59579e-51
REACTOME_RETINOID_CYCLE_DISEASE_EVENTS	0.0598001	-0.318343	-0.378143	2.53064e-60	2.52228e-59
REACTOME_THE_CANONICAL_RETINOID_CYCLE_IN_RODS_TWILIGHT_VISION	0.119135	-0.234204	-0.353339	2.27616e-57	1.97485e-56
REACTOME_ARACHIDONIC_ACID_METABOLISM	0.157113	-0.193706	-0.350819	5.55483e-75	1.26399e-73
REACTOME_ASSEMBLY_OF_ACTIVE_LPL_AND_LIPC_LIPASE_COMPLEXES	0.199187	-0.146776	-0.345962	2.14418e-44	1.14928e-43
REACTOME_METABOLIC_DISORDERS_OF_BIOLOGICAL_OXIDATION_ENZYMES	0.0186916	-0.322785	-0.341477	3.87568e-70	6.87362e-69
REACTOME_TRIGLYCERIDE_BIOSYNTHESIS	0.126601	-0.212737	-0.339338	7.77593e-42	3.84335e-41
REACTOME_FATTY_ACID_METABOLISM	0.128665	-0.210427	-0.339092	3.12055e-83	1.29953e-81
REACTOME_PYRIMIDINE_CATABOLISM	0.183399	-0.15311	-0.336508	1.34483e-36	5.55434e-36
REACTOME_PEROXISOMAL_PROTEIN_IMPORT	0.106706	-0.226313	-0.333019	1.94868e-51	1.35844e-50
REACTOME_CALCITONIN_LIKE_LIGAND_RECEPTORS	0.202106	-0.128788	-0.330894	6.60369e-42	3.27739e-41
REACTOME_METHYLATION	0.162936	-0.160532	-0.323468	6.71569e-44	3.50611e-43
REACTOME_ASPARTATE_AND_ASPARAGINE_METABOLISM	0.111104	-0.210527	-0.321632	8.85073e-40	4.05855e-39
REACTOME_DIGESTION_AND_ABSORPTION	0.223394	-0.0981753	-0.321569	2.03847e-43	1.05511e-42
REACTOME_GLUTATHIONE_CONJUGATION	0.145562	-0.170102	-0.315664	2.52322e-54	1.96323e-53
REACTOME_MITOCHONDRIAL_IRON_SULFUR_CLUSTER_BIOGENESIS	0.149076	-0.164045	-0.313121	1.78791e-33	6.95555e-33
REACTOME_METABOLISM_OF_AMINE_DERIVED_HORMONES	0.229808	-0.0759582	-0.305766	1.90503e-33	7.36367e-33
REACTOME_RA_BIOSYNTHESIS_PATHWAY	-0.134971	-0.440416	-0.305445	3.54679e-57	3.03364e-56
REACTOME_NICOTINAMIDE_SALVAGING	0.171756	-0.129742	-0.301498	2.06745e-38	9.00122e-38
REACTOME_ERYTHROCYTES_TAKE_UP_CARBON_DIOXIDE_AND_RELEASE_OXYGEN	0.151727	-0.149102	-0.300829	1.32754e-31	4.66766e-31
REACTOME_TRYPTOPHAN_CATABOLISM	0.0863918	-0.213737	-0.300129	1.96869e-30	6.59511e-30
REACTOME_DEFECTS_IN_VITAMIN_AND_COFACTOR_METABOLISM	0.161283	-0.129869	-0.291152	3.7709e-39	1.70326e-38
REACTOME_ENDOGENOUS_STEROLS	-0.0439707	-0.333868	-0.289898	2.82383e-59	2.7028e-58
REACTOME_REGULATION_OF_TLR_BY_ENDOGENOUS_LIGAND	0.109734	-0.172906	-0.28264	1.48497e-32	5.47669e-32
REACTOME_BINDING_AND_UPTAKE_OF_LIGANDS_BY_SCAVENGER_RECEPTORS	0.114593	-0.167082	-0.281675	8.06675e-39	3.57665e-38
REACTOME_ABC_TRANSPORTERS_IN_LIPID_HOMEOSTASIS	0.175708	-0.104084	-0.279791	8.46856e-35	3.38182e-34
REACTOME_HEME_BIOSYNTHESIS	0.138774	-0.140071	-0.278846	1.36332e-31	4.77954e-31
REACTOME_SYNTHESIS_OF_5_EICOSATETRAENOIC_ACIDS	-0.00885246	-0.282661	-0.273809	1.81113e-32	6.63897e-32
REACTOME_NEUROTRANSMITTER_RELEASE_CYCLE	0.156393	-0.115387	-0.27178	1.4396e-66	2.01879e-65
REACTOME_ALPHA_LINOLENIC_OMEGA3_AND_LINOLEIC_OMEGA6_ACID_METABOLISM	0.156765	-0.105998	-0.262763	3.55335e-20	8.9278e-20
REACTOME_CYTOSOLIC_SULFONATION_OF_SMALL_MOLECULES	0.160255	-0.100357	-0.260612	1.09378e-42	5.54245e-42
REACTOME_GABA_SYNTHESIS_RELEASE_REUPTAKE_AND_DEGRADATION	0.149047	-0.111182	-0.260228	1.02489e-40	4.90485e-40
REACTOME_INITIAL_TRIGGERING_OF_COMPLEMENT	-0.223555	-0.482924	-0.259369	8.09643e-42	3.98543e-41
REACTOME_BUTYROPHILIN_BTN_FAMILY_INTERACTIONS	0.148404	-0.109464	-0.257869	2.43343e-19	6.00146e-19
REACTOME_GLUCONEOGENESIS	0.089087	-0.168108	-0.257195	1.08573e-32	4.01652e-32
REACTOME_CITRIC_ACID_CYCLE_TCA_CYCLE	0.121271	-0.125952	-0.247224	3.89416e-18	9.29973e-18
REACTOME_NICOTINATE_METABOLISM	0.14579	-0.101026	-0.246817	1.98425e-40	9.34769e-40
REACTOME_METABOLISM_OF_FAT_SOLUBLE_VITAMINS	0.0191081	-0.22364	-0.242748	3.98047e-45	2.21219e-44
REACTOME_PLASMA_LIPOPROTEIN_ASSEMBLY_REMODELING_AND_CLEARANCE	0.124474	-0.116804	-0.241279	2.42058e-42	1.21634e-41
REACTOME_SYNTHESIS_OF_LEUKOTRIENES_LT_AND_EOXINS_EX	0.0209599	-0.219686	-0.240646	1.48549e-31	5.17774e-31
REACTOME_IRAK4_DEFICIENCY_TLR2_4	0.138357	-0.097529	-0.235886	7.67377e-21	1.95657e-20
REACTOME_GLUCOCORTICOID_BIOSYNTHESIS	-0.269466	-0.503372	-0.233906	1.95793e-38	8.58641e-38
REACTOME_REGULATION_OF_INSULIN_LIKE_GROWTH_FACTOR_IGF_TRANSPORT_AND_UPTAKE_BY_INSULIN_LIKE_GROWTH_FACTOR_BINDING_PROTEINS_IGFBPS	0.0976842	-0.132312	-0.229996	5.09524e-44	2.67168e-43
REACTOME_ANTIMICROBIAL_PEPTIDES	0.102886	-0.125517	-0.228403	8.88406e-25	2.64548e-24
REACTOME_METABOLISM_OF_VITAMINS_AND_COFACTORS	0.0724602	-0.151994	-0.224454	1.30627e-58	1.21182e-57
REACTOME_REGULATION_OF_GENE_EXPRESSION_IN_BETA_CELLS	0.0398559	-0.184341	-0.224197	1.5702e-25	4.746e-25
REACTOME_METABOLISM_OF_WATER_SOLUBLE_VITAMINS_AND_COFACTORS	0.0954432	-0.127571	-0.223014	8.24064e-57	6.81688e-56
REACTOME_METABOLISM_OF_STEROID_HORMONES	-0.090967	-0.313827	-0.22286	7.04137e-49	4.35481e-48
REACTOME_DISSOLUTION_OF_FIBRIN_CLOT	0.0168306	-0.203526	-0.220357	1.03694e-16	2.35953e-16
REACTOME_METABOLISM_OF_FOLATE_AND_PTERINES	0.0602293	-0.15933	-0.219559	1.68684e-32	6.20224e-32
REACTOME_P130CAS_LINKAGE_TO_MAPK_SIGNALING_FOR_INTEGRINS	0.112617	-0.106523	-0.21914	1.27075e-21	3.33157e-21
REACTOME_SYNTHESIS_SECRETION_AND_DEACYLATION_OF_GHRELIN	0.125449	-0.0935152	-0.218964	1.54715e-27	4.83385e-27
REACTOME_DETOXIFICATION_OF_REACTIVE_OXYGEN_SPECIES	0.113422	-0.104484	-0.217906	9.62311e-25	2.83752e-24
REACTOME_FOXO_MEDIATED_TRANSCRIPTION_OF_OXIDATIVE_STRESS_METABOLIC_AND_NEURONAL_GENES	0.116613	-0.099591	-0.216203	7.12589e-29	2.28559e-28
REACTOME_METABOLISM_OF_STEROIDS	0.060703	-0.153311	-0.214014	7.12637e-39	3.18311e-38
REACTOME_THE_ACTIVATION_OF_ARYLSULFATASES	0.119726	-0.092131	-0.211857	1.10158e-20	2.80275e-20
REACTOME_CARNITINE_METABOLISM	0.110106	-0.0986388	-0.208745	1.5553e-16	3.51913e-16
REACTOME_TRANSPORT_OF_BILE_SALTS_AND_ORGANIC_ACIDS_METAL_IONS_AND_AMINE_COMPOUNDS	-0.0315939	-0.238843	-0.207249	4.08033e-68	6.15109e-67
REACTOME_METABOLISM_OF_AMINO_ACIDS_AND_DERIVATIVES	-0.00937729	-0.215348	-0.205971	2.0085e-37	8.55918e-37
REACTOME_CS_DS_DEGRADATION	0.123811	-0.0810349	-0.204846	4.72779e-24	1.34792e-23
REACTOME_RND2_GTPASE_CYCLE	-0.141489	0.0591297	0.200619	1.24265e-46	7.20499e-46
REACTOME_MITOTIC_G2_G2_M_PHASES	-0.292319	-0.0905555	0.201764	1.07798e-53	8.07478e-53
REACTOME_APOPTOTIC_FACTOR_MEDIATED_RESPONSE	-0.182302	0.0205579	0.20286	2.62494e-33	1.00498e-32
REACTOME_CONSTITUTIVE_SIGNALING_BY_LIGAND_RESPONSIVE_EGFR_CANCER_VARIANTS	-0.181062	0.0222421	0.203304	5.27258e-31	1.79119e-30
REACTOME_FORMATION_OF_APOPTOSOME	-0.126756	0.0766484	0.203404	3.40652e-24	9.73521e-24
REACTOME_SIGNALLING_TO_RAS	-0.170727	0.0331392	0.203866	5.69846e-33	2.14092e-32
REACTOME_DOWNREGULATION_OF_SMAD2_3_SMAD4_TRANSCRIPTIONAL_ACTIVITY	-0.126489	0.0775749	0.204064	2.12786e-24	6.15396e-24
REACTOME_INLB_MEDIATED_ENTRY_OF_LISTERIA_MONOCYTOGENES_INTO_HOST_CELL	-0.124147	0.0802794	0.204426	9.3786e-25	2.7813e-24
REACTOME_SMAD2_SMAD3_SMAD4_HETEROTRIMER_REGULATES_TRANSCRIPTION	-0.129798	0.0750579	0.204855	1.73947e-28	5.5351e-28
REACTOME_MEIOSIS	-0.246048	-0.0403286	0.205719	1.0103e-47	6.09212e-47
REACTOME_CYTOSOLIC_IRON_SULFUR_CLUSTER_ASSEMBLY	-0.134114	0.0717792	0.205893	2.86073e-14	6.09548e-14
REACTOME_DNA_REPLICATION_PRE_INITIATION	-0.31543	-0.109105	0.206325	1.79766e-29	5.85941e-29
REACTOME_RHOBTB_GTPASE_CYCLE	-0.275649	-0.0673075	0.208342	1.07035e-32	3.97182e-32
REACTOME_RAS_PROCESSING	-0.185456	0.0232108	0.208667	3.45385e-29	1.11671e-28
REACTOME_ACTIVATION_OF_BAD_AND_TRANSLOCATION_TO_MITOCHONDRIA	-0.24686	-0.0380147	0.208845	2.51452e-30	8.40031e-30
REACTOME_ACTIVATED_TAK1_MEDIATES_P38_MAPK_ACTIVATION	-0.131266	0.0780162	0.209282	2.62327e-39	1.18935e-38
REACTOME_RHOG_GTPASE_CYCLE	-0.151625	0.0578715	0.209496	5.30818e-57	4.47669e-56
REACTOME_CILIUM_ASSEMBLY	-0.227808	-0.0182928	0.209515	1.18516e-50	7.56246e-50
REACTOME_MRNA_DECAY_BY_5_TO_3_EXORIBONUCLEASE	-0.437891	-0.228362	0.209528	7.78998e-37	3.25077e-36
REACTOME_FGFR2_ALTERNATIVE_SPLICING	-0.199437	0.010203	0.20964	1.36732e-31	4.77969e-31
REACTOME_INTRINSIC_PATHWAY_FOR_APOPTOSIS	-0.181664	0.0286738	0.210338	1.51549e-60	1.53587e-59
REACTOME_SUPPRESSION_OF_APOPTOSIS	-0.460678	-0.250231	0.210447	1.84491e-31	6.39357e-31
REACTOME_MECP2_REGULATES_NEURONAL_RECEPTORS_AND_CHANNELS	-0.109989	0.100656	0.210645	5.01708e-28	1.58393e-27
REACTOME_RND1_GTPASE_CYCLE	-0.139279	0.0717648	0.211044	1.68188e-47	1.00413e-46
REACTOME_MITOTIC_G1_PHASE_AND_G1_S_TRANSITION	-0.266416	-0.0540555	0.212361	2.85142e-40	1.33806e-39
REACTOME_NEGATIVE_REGULATION_OF_MET_ACTIVITY	-0.12355	0.0890111	0.212561	1.01315e-36	4.21331e-36
REACTOME_DUAL_INCISION_IN_GG_NER	-0.297106	-0.0845312	0.212575	4.25209e-35	1.71506e-34
REACTOME_RAB_GEFS_EXCHANGE_GTP_FOR_GDP_ON_RABS	-0.178195	0.0352756	0.213471	4.88294e-58	4.33002e-57
REACTOME_PTK6_REGULATES_RHO_GTPASES_RAS_GTPASE_AND_MAP_KINASES	-0.205062	0.00898444	0.214047	5.38866e-32	1.9284e-31
REACTOME_TGF_BETA_RECEPTOR_SIGNALING_ACTIVATES_SMADS	-0.197036	0.0183926	0.215429	6.99129e-43	3.57267e-42
REACTOME_ABERRANT_REGULATION_OF_MITOTIC_G1_S_TRANSITION_IN_CANCER_DUE_TO_RB1_DEFECTS	-0.201663	0.0141814	0.215844	5.62265e-34	2.21599e-33
REACTOME_DOWNSTREAM_SIGNAL_TRANSDUCTION	-0.159401	0.0572165	0.216618	6.22346e-30	2.05068e-29
REACTOME_SIGNALING_BY_PDGFRA_TRANSMEMBRANE_JUXTAMEMBRANE_AND_KINASE_DOMAIN_MUTANTS	-0.204903	0.0125444	0.217447	2.09926e-23	5.92907e-23
REACTOME_RNA_POLYMERASE_II_TRANSCRIBES_SNRNA_GENES	-0.166473	0.0513045	0.217778	1.4157e-40	6.72178e-40
REACTOME_TRNA_PROCESSING_IN_THE_NUCLEUS	-0.38144	-0.163641	0.217799	1.562e-45	8.76175e-45
REACTOME_LISTERIA_MONOCYTOGENES_ENTRY_INTO_HOST_CELLS	-0.131651	0.0867051	0.218356	2.59595e-31	8.89408e-31
REACTOME_RAC3_GTPASE_CYCLE	-0.15416	0.0644116	0.218572	8.79237e-54	6.62725e-53
REACTOME_CELLULAR_SENESCENCE	-0.207733	0.0109506	0.218684	1.54792e-80	5.04538e-79
REACTOME_NOD1_2_SIGNALING_PATHWAY	-0.132233	0.0871608	0.219393	1.08204e-46	6.33468e-46
REACTOME_TRANSLESION_SYNTHESIS_BY_Y_FAMILY_DNA_POLYMERASES_BYPASSES_LESIONS_ON_DNA_TEMPLATE	-0.138892	0.0807481	0.21964	2.77879e-32	1.00637e-31
REACTOME_VXPX_CARGO_TARGETING_TO_CILIUM	-0.183766	0.0370597	0.220825	9.58992e-25	2.83467e-24
REACTOME_SHC1_EVENTS_IN_EGFR_SIGNALING	-0.194356	0.0266178	0.220974	5.53504e-31	1.87507e-30
REACTOME_MICRORNA_MIRNA_BIOGENESIS	-0.149615	0.0731188	0.222733	1.34507e-22	3.6867e-22
REACTOME_SIGNALING_BY_EGFR	-0.165475	0.0582033	0.223678	1.63752e-50	1.03395e-49
REACTOME_RHOBTB1_GTPASE_CYCLE	-0.137319	0.0867621	0.224081	8.47583e-27	2.62099e-26
REACTOME_TRANSCRIPTIONAL_ACTIVITY_OF_SMAD2_SMAD3_SMAD4_HETEROTRIMER	-0.137888	0.0875744	0.225462	4.35328e-35	1.75002e-34
REACTOME_FORMATION_OF_SENESCENCE_ASSOCIATED_HETEROCHROMATIN_FOCI_SAHF	-0.140896	0.0847949	0.225691	2.65674e-24	7.66514e-24
REACTOME_RAF_ACTIVATION	-0.165306	0.0613479	0.226654	5.89902e-51	3.88755e-50
REACTOME_KINESINS	-0.177567	0.049866	0.227433	2.06187e-59	2.02164e-58
REACTOME_RHOQ_GTPASE_CYCLE	-0.147019	0.0806459	0.227665	7.0897e-51	4.64684e-50
REACTOME_HIV_LIFE_CYCLE	-0.228007	0.000409896	0.228417	2.60641e-53	1.90505e-52
REACTOME_CYTOCHROME_C_MEDIATED_APOPTOTIC_RESPONSE	-0.136302	0.0924254	0.228728	4.79036e-33	1.81672e-32
REACTOME_TERMINATION_OF_TRANSLESION_DNA_SYNTHESIS	-0.14535	0.0845156	0.229865	7.77221e-32	2.74877e-31
REACTOME_COPI_DEPENDENT_GOLGI_TO_ER_RETROGRADE_TRAFFIC	-0.195311	0.0364296	0.231741	4.04297e-67	5.94612e-66
REACTOME_DNA_DAMAGE_TELOMERE_STRESS_INDUCED_SENESCENCE	-0.184184	0.0503875	0.234571	1.54749e-33	6.0397e-33
REACTOME_GOLGI_TO_ER_RETROGRADE_TRANSPORT	-0.182412	0.0525592	0.234971	1.45454e-69	2.43635e-68
REACTOME_POSITIVE_EPIGENETIC_REGULATION_OF_RRNA_EXPRESSION	-0.264265	-0.0292606	0.235004	4.52293e-46	2.56087e-45
REACTOME_JNK_C_JUN_KINASES_PHOSPHORYLATION_AND_ACTIVATION_MEDIATED_BY_ACTIVATED_HUMAN_TAK1	-0.140277	0.0947979	0.235074	2.61882e-44	1.39748e-43
REACTOME_EPIGENETIC_REGULATION_OF_GENE_EXPRESSION	-0.309861	-0.0745911	0.23527	1.04299e-61	1.09378e-60
REACTOME_MRNA_SPLICING_MINOR_PATHWAY	-0.26222	-0.0262294	0.235991	2.05702e-33	7.90053e-33
REACTOME_SUMOYLATION_OF_TRANSCRIPTION_COFACTORS	-0.233241	0.00331649	0.236557	1.72718e-37	7.38647e-37
REACTOME_CONSTITUTIVE_SIGNALING_BY_EGFRVIII	-0.202863	0.0338594	0.236722	1.73109e-31	6.01642e-31
REACTOME_SIGNALING_BY_TGF_BETA_RECEPTOR_COMPLEX	-0.173293	0.0644653	0.237759	2.08701e-54	1.63437e-53
REACTOME_OXIDATIVE_STRESS_INDUCED_SENESCENCE	-0.182441	0.0555136	0.237955	1.82014e-78	5.22639e-77
REACTOME_GENE_SILENCING_BY_RNA	-0.162512	0.0759963	0.238508	7.11615e-49	4.37861e-48
REACTOME_DNA_REPAIR	-0.25266	-0.0134235	0.239236	2.64465e-59	2.55156e-58
REACTOME_HCMV_INFECTION	-0.226557	0.0132863	0.239844	3.51746e-63	4.00194e-62
REACTOME_MRNA_SPLICING	-0.285761	-0.0457965	0.239964	6.29265e-46	3.54623e-45
REACTOME_ACTIVATION_OF_BH3_ONLY_PROTEINS	-0.202494	0.0378631	0.240357	1.36388e-60	1.39394e-59
REACTOME_S_PHASE	-0.271348	-0.0305415	0.240806	1.15532e-47	6.93192e-47
REACTOME_SUMOYLATION	-0.232313	0.00868811	0.241001	1.1393e-63	1.32115e-62
REACTOME_HCMV_LATE_EVENTS	-0.199718	0.0422915	0.242009	1.44658e-40	6.84149e-40
REACTOME_METALLOPROTEASE_DUBS	-0.14522	0.0969542	0.242174	5.24708e-37	2.20487e-36
REACTOME_SYNTHESIS_OF_DNA	-0.292899	-0.0497053	0.243194	4.66325e-38	2.00138e-37
REACTOME_SYNTHESIS_OF_ACTIVE_UBIQUITIN_ROLES_OF_E1_AND_E2_ENZYMES	-0.151153	0.0925683	0.243721	8.4464e-34	3.30726e-33
REACTOME_RHOBTB2_GTPASE_CYCLE	-0.361099	-0.117252	0.243847	3.37808e-41	1.62958e-40
REACTOME_DEPOLYMERISATION_OF_THE_NUCLEAR_LAMINA	-0.208245	0.0361616	0.244407	3.3565e-38	1.45088e-37
REACTOME_G2_M_CHECKPOINTS	-0.334944	-0.0903726	0.244571	3.89735e-51	2.62581e-50
REACTOME_REGULATION_OF_TP53_ACTIVITY	-0.264885	-0.0197174	0.245168	3.27544e-80	1.03952e-78
REACTOME_CHROMATIN_MODIFYING_ENZYMES	-0.206933	0.0382628	0.245196	3.36523e-47	1.99924e-46
REACTOME_RHOU_GTPASE_CYCLE	-0.192596	0.0545406	0.247137	2.19512e-52	1.55725e-51
REACTOME_NONHOMOLOGOUS_END_JOINING_NHEJ	-0.324043	-0.0767382	0.247305	1.7857e-46	1.03041e-45
REACTOME_GASTRIN_CREB_SIGNALLING_PATHWAY_VIA_PKC_AND_MAPK	-0.273447	-0.0253867	0.248061	3.82339e-44	2.01354e-43
REACTOME_DNA_DOUBLE_STRAND_BREAK_RESPONSE	-0.294135	-0.0458435	0.248292	2.82409e-66	3.91477e-65
REACTOME_SUMOYLATION_OF_TRANSCRIPTION_FACTORS	-0.152971	0.0957247	0.248696	8.55225e-40	3.93664e-39
REACTOME_SPRY_REGULATION_OF_FGF_SIGNALING	-0.158248	0.0909267	0.249175	7.14387e-33	2.67562e-32
REACTOME_RHOJ_GTPASE_CYCLE	-0.139004	0.110253	0.249257	1.88968e-50	1.18696e-49
REACTOME_PROLONGED_ERK_ACTIVATION_EVENTS	-0.146788	0.103498	0.250286	2.09558e-32	7.63525e-32
REACTOME_BASE_EXCISION_REPAIR	-0.178679	0.0716617	0.250341	4.04044e-32	1.45023e-31
REACTOME_PROCESSING_OF_CAPPED_INTRON_CONTAINING_PRE_MRNA	-0.288571	-0.0375134	0.251058	4.08614e-50	2.55331e-49
REACTOME_PKMTS_METHYLATE_HISTONE_LYSINES	-0.272636	-0.0215619	0.251075	3.98663e-39	1.79398e-38
REACTOME_SEPARATION_OF_SISTER_CHROMATIDS	-0.273662	-0.0208036	0.252858	9.72958e-53	6.98445e-52
REACTOME_SIGNALING_BY_FGFR4_IN_DISEASE	-0.232302	0.0216829	0.253985	1.01373e-29	3.32217e-29
REACTOME_RAC2_GTPASE_CYCLE	-0.175921	0.0804655	0.256387	2.38631e-61	2.48094e-60
REACTOME_DNA_DAMAGE_BYPASS	-0.158664	0.0982751	0.256939	1.06632e-44	5.79269e-44
REACTOME_RUNX1_INTERACTS_WITH_CO_FACTORS_WHOSE_PRECISE_EFFECT_ON_RUNX1_TARGETS_IS_NOT_KNOWN	-0.326348	-0.068994	0.257354	2.50488e-60	2.5174e-59
REACTOME_DISEASES_OF_MITOTIC_CELL_CYCLE	-0.28651	-0.0284339	0.258076	2.94528e-65	3.86087e-64
REACTOME_STAT3_NUCLEAR_EVENTS_DOWNSTREAM_OF_ALK_SIGNALING	-0.145164	0.115144	0.260308	1.49119e-27	4.6711e-27
REACTOME_DNA_REPLICATION	-0.297445	-0.0361625	0.261282	1.22505e-44	6.62515e-44
REACTOME_SIGNALING_BY_FGFR3_FUSIONS_IN_CANCER	-0.245361	0.0164465	0.261807	1.75685e-30	5.90184e-30
REACTOME_ACTIVATED_NTRK2_SIGNALS_THROUGH_FRS2_AND_FRS3	-0.228262	0.0336785	0.26194	7.57661e-39	3.37173e-38
REACTOME_TELOMERE_MAINTENANCE	-0.244716	0.0183231	0.26304	3.80906e-44	2.01354e-43
REACTOME_RHO_GTPASES_ACTIVATE_WASPS_AND_WAVES	-0.154266	0.109121	0.263388	1.32227e-41	6.45612e-41
REACTOME_SIGNALLING_TO_ERKS	-0.18765	0.0759155	0.263565	4.57145e-58	4.08383e-57
REACTOME_PROCESSIVE_SYNTHESIS_ON_THE_C_STRAND_OF_THE_TELOMERE	-0.215307	0.0521625	0.267469	6.32324e-34	2.48398e-33
REACTOME_CONSTITUTIVE_SIGNALING_BY_OVEREXPRESSED_ERBB2	-0.249853	0.0184081	0.268261	5.00372e-40	2.32095e-39
REACTOME_RECRUITMENT_OF_NUMA_TO_MITOTIC_CENTROSOMES	-0.289673	-0.0197958	0.269877	7.71819e-82	2.90879e-80
REACTOME_REGULATION_OF_PTEN_GENE_TRANSCRIPTION	-0.180778	0.0901539	0.270932	1.98497e-69	3.24691e-68
REACTOME_HATS_ACETYLATE_HISTONES	-0.177298	0.0949351	0.272233	5.57401e-42	2.77779e-41
REACTOME_MITOTIC_METAPHASE_AND_ANAPHASE	-0.273748	-0.000507336	0.273241	3.80516e-61	3.92224e-60
REACTOME_M_PHASE	-0.290586	-0.0172069	0.27338	3.64358e-77	9.15449e-76
REACTOME_RNA_POLYMERASE_II_TRANSCRIPTION_TERMINATION	-0.27715	0.00295075	0.2801	8.22268e-51	5.30297e-50
REACTOME_RHO_GTPASES_ACTIVATE_KTN1	-0.167532	0.113409	0.280941	4.17687e-38	1.79904e-37
REACTOME_RESOLUTION_OF_ABASIC_SITES_AP_SITES	-0.175736	0.106189	0.281925	2.61879e-35	1.05982e-34
REACTOME_TP53_REGULATES_TRANSCRIPTION_OF_CELL_CYCLE_GENES	-0.32421	-0.0385189	0.285691	5.21966e-71	1.01531e-69
REACTOME_PROCESSING_OF_INTRONLESS_PRE_MRNAS	-0.228052	0.0588078	0.286859	2.33507e-39	1.06268e-38
REACTOME_RECRUITMENT_OF_MITOTIC_CENTROSOME_PROTEINS_AND_COMPLEXES	-0.311025	-0.0230952	0.28793	5.70995e-82	2.22135e-80
REACTOME_FANCONI_ANEMIA_PATHWAY	-0.204072	0.0843078	0.28838	2.44236e-43	1.25875e-42
REACTOME_REGULATION_OF_TP53_ACTIVITY_THROUGH_ACETYLATION	-0.242499	0.0462164	0.288715	6.00258e-67	8.51661e-66
REACTOME_ANCHORING_OF_THE_BASAL_BODY_TO_THE_PLASMA_MEMBRANE	-0.295453	-0.00553105	0.289922	2.26496e-78	6.35243e-77
REACTOME_REGULATION_OF_TP53_ACTIVITY_THROUGH_PHOSPHORYLATION	-0.262943	0.0272628	0.290206	1.09526e-74	2.44609e-73
REACTOME_TRANSCRIPTIONAL_REGULATION_BY_SMALL_RNAS	-0.206914	0.0839951	0.290909	1.1309e-46	6.58874e-46
REACTOME_PURINE_RIBONUCLEOSIDE_MONOPHOSPHATE_BIOSYNTHESIS	-0.280944	0.0104851	0.291429	1.2124e-24	3.54032e-24
REACTOME_REGULATION_OF_PLK1_ACTIVITY_AT_G2_M_TRANSITION	-0.305794	-0.01434	0.291454	1.99202e-84	1.09199e-82
REACTOME_MEIOTIC_RECOMBINATION	-0.359313	-0.0666006	0.292713	1.25366e-50	7.95745e-50
REACTOME_MASTL_FACILITATES_MITOTIC_PROGRESSION	-0.178657	0.114482	0.293139	1.15938e-36	4.80486e-36
REACTOME_VIRAL_MESSENGER_RNA_SYNTHESIS	-0.182943	0.110325	0.293268	9.58783e-43	4.87887e-42
REACTOME_RHO_GTPASE_EFFECTORS	-0.19906	0.0945781	0.293638	8.89585e-103	2.6821e-100
REACTOME_RHOV_GTPASE_CYCLE	-0.188287	0.105763	0.29405	5.60833e-64	6.63102e-63
REACTOME_TRANSLESION_SYNTHESIS_BY_POLK	-0.178174	0.116893	0.295067	4.99097e-35	1.9997e-34
REACTOME_HCMV_EARLY_EVENTS	-0.249831	0.0502718	0.300103	5.1669e-79	1.55782e-77
REACTOME_RHOBTB3_ATPASE_CYCLE	-0.169417	0.130998	0.300415	1.92702e-57	1.69634e-56
REACTOME_HDACS_DEACETYLATE_HISTONES	-0.246135	0.0558022	0.301937	2.23452e-59	2.17325e-58
REACTOME_CELL_CYCLE_MITOTIC	-0.285269	0.0187885	0.304057	3.38552e-84	1.57036e-82
REACTOME_SUMOYLATION_OF_DNA_DAMAGE_RESPONSE_AND_REPAIR_PROTEINS	-0.271008	0.0344948	0.305503	5.26313e-72	1.05789e-70
REACTOME_TP53_REGULATES_TRANSCRIPTION_OF_GENES_INVOLVED_IN_G2_CELL_CYCLE_ARREST	-0.18877	0.116942	0.305712	8.28402e-47	4.87343e-46
REACTOME_AURKA_ACTIVATION_BY_TPX2	-0.332337	-0.0261846	0.306153	7.07427e-89	7.10964e-87
REACTOME_DISEASES_OF_PROGRAMMED_CELL_DEATH	-0.206444	0.100331	0.306775	2.91659e-64	3.51741e-63
REACTOME_POLYMERASE_SWITCHING_ON_THE_C_STRAND_OF_THE_TELOMERE	-0.221399	0.0855311	0.30693	1.8419e-41	8.95699e-41
REACTOME_TRANSPORT_OF_MATURE_TRANSCRIPT_TO_CYTOPLASM	-0.277024	0.0299186	0.306942	4.31157e-55	3.44354e-54
REACTOME_PROCESSING_OF_CAPPED_INTRONLESS_PRE_MRNA	-0.22387	0.0831682	0.307038	1.80255e-46	1.03518e-45
REACTOME_CELL_CYCLE_CHECKPOINTS	-0.304937	0.00315052	0.308088	2.99319e-71	5.91768e-70
REACTOME_RMTS_METHYLATE_HISTONE_ARGININES	-0.229263	0.0813688	0.310632	1.05246e-52	7.51042e-52
REACTOME_ACTIVATION_OF_RAC1	-0.16878	0.142462	0.311242	5.89108e-51	3.88755e-50
REACTOME_SNRNP_ASSEMBLY	-0.235781	0.0788511	0.314632	4.50032e-45	2.48963e-44
REACTOME_REGULATION_OF_GLUCOKINASE_BY_GLUCOKINASE_REGULATORY_PROTEIN	-0.187136	0.127698	0.314834	3.93645e-47	2.32714e-46
REACTOME_EARLY_PHASE_OF_HIV_LIFE_CYCLE	-0.18845	0.128687	0.317137	8.43751e-51	5.41258e-50
REACTOME_TRANSLESION_SYNTHESIS_BY_POLH	-0.183758	0.135539	0.319298	5.55988e-37	2.3282e-36
REACTOME_P38MAPK_EVENTS	-0.267304	0.0523657	0.319669	4.12315e-56	3.35981e-55
REACTOME_EXPORT_OF_VIRAL_RIBONUCLEOPROTEINS_FROM_NUCLEUS	-0.330914	-0.0107338	0.320181	2.8491e-56	2.33742e-55
REACTOME_ERCC6_CSB_AND_EHMT2_G9A_POSITIVELY_REGULATE_RRNA_EXPRESSION	-0.460234	-0.13943	0.320804	2.46778e-69	3.91597e-68
REACTOME_EXTENSION_OF_TELOMERES	-0.232474	0.0891266	0.321601	3.17127e-51	2.14863e-50
REACTOME_GAP_FILLING_DNA_REPAIR_SYNTHESIS_AND_LIGATION_IN_GG_NER	-0.197249	0.125929	0.323178	9.80181e-39	4.33003e-38
REACTOME_MISMATCH_REPAIR	-0.191883	0.133315	0.325197	1.62693e-34	6.45419e-34
REACTOME_CHROMOSOME_MAINTENANCE	-0.259457	0.0668829	0.32634	2.57578e-57	2.21885e-56
REACTOME_SUMOYLATION_OF_UBIQUITINYLATION_PROTEINS	-0.303586	0.0238512	0.327437	1.00558e-62	1.1334e-61
REACTOME_NUCLEAR_ENVELOPE_NE_REASSEMBLY	-0.227227	0.101155	0.328383	8.05621e-76	1.94316e-74
REACTOME_ABERRANT_REGULATION_OF_MITOTIC_EXIT_IN_CANCER_DUE_TO_RB1_DEFECTS	-0.198536	0.132639	0.331175	4.72985e-51	3.169e-50
REACTOME_MITOTIC_PROPHASE	-0.221794	0.112547	0.334341	8.56265e-70	1.47522e-68
REACTOME_PROCESSING_OF_DNA_DOUBLE_STRAND_BREAK_ENDS	-0.327583	0.00706923	0.334652	2.53621e-76	6.24217e-75
REACTOME_MITOTIC_PROMETAPHASE	-0.3024	0.0344252	0.336825	1.38667e-91	1.67232e-89
REACTOME_G2_M_DNA_DAMAGE_CHECKPOINT	-0.34506	-0.00560461	0.339456	8.92862e-85	5.38396e-83
REACTOME_DNA_DOUBLE_STRAND_BREAK_REPAIR	-0.262275	0.0774986	0.339774	1.42453e-82	5.72662e-81
REACTOME_TRANSCRIPTION_OF_E2F_TARGETS_UNDER_NEGATIVE_CONTROL_BY_DREAM_COMPLEX	-0.212481	0.129173	0.341655	2.23036e-51	1.53704e-50
REACTOME_INTERACTIONS_OF_VPR_WITH_HOST_CELLULAR_PROTEINS	-0.205521	0.137561	0.343082	1.14939e-53	8.5566e-53
REACTOME_RHO_GTPASES_ACTIVATE_FORMINS	-0.230484	0.112995	0.343479	1.24437e-84	7.14622e-83
REACTOME_RECOGNITION_OF_DNA_DAMAGE_BY_PCNA_CONTAINING_REPLICATION_COMPLEX	-0.206092	0.138175	0.344267	3.36293e-48	2.04833e-47
REACTOME_APC_C_CDC20_MEDIATED_DEGRADATION_OF_CYCLIN_B	-0.207908	0.136893	0.344801	2.58446e-46	1.47719e-45
REACTOME_INHIBITION_OF_REPLICATION_INITIATION_OF_DAMAGED_DNA_BY_RB1_E2F1	-0.212768	0.133162	0.34593	1.87366e-48	1.14703e-47
REACTOME_PCNA_DEPENDENT_LONG_PATCH_BASE_EXCISION_REPAIR	-0.210936	0.137276	0.348212	2.22151e-38	9.6372e-38
REACTOME_HOMOLOGY_DIRECTED_REPAIR	-0.285996	0.0624391	0.348435	5.00812e-78	1.34218e-76
REACTOME_CONDENSATION_OF_PROMETAPHASE_CHROMOSOMES	-0.544359	-0.193307	0.351052	2.16464e-51	1.50032e-50
REACTOME_TELOMERE_C_STRAND_LAGGING_STRAND_SYNTHESIS	-0.237804	0.113673	0.351476	5.15054e-53	3.7419e-52
REACTOME_NS1_MEDIATED_EFFECTS_ON_HOST_PATHWAYS	-0.241931	0.111625	0.353556	6.30591e-65	8.00519e-64
REACTOME_DISEASES_OF_DNA_REPAIR	-0.241678	0.114742	0.35642	3.13051e-52	2.195e-51
REACTOME_SLBP_DEPENDENT_PROCESSING_OF_REPLICATION_DEPENDENT_HISTONE_PRE_MRNAS	-0.21908	0.138195	0.357275	4.11297e-37	1.74044e-36
REACTOME_TRANSPORT_OF_MATURE_MRNAS_DERIVED_FROM_INTRONLESS_TRANSCRIPTS	-0.244006	0.115674	0.35968	3.77895e-57	3.20945e-56
REACTOME_RESOLUTION_OF_AP_SITES_VIA_THE_MULTIPLE_NUCLEOTIDE_PATCH_REPLACEMENT_PATHWAY	-0.217797	0.147403	0.3652	9.60478e-45	5.24134e-44
REACTOME_APC_CDC20_MEDIATED_DEGRADATION_OF_NEK2A	-0.21637	0.149828	0.366198	2.59066e-51	1.77519e-50
REACTOME_NUCLEAR_ENVELOPE_BREAKDOWN	-0.235956	0.130322	0.366278	6.86601e-73	1.42766e-71
REACTOME_HDR_THROUGH_HOMOLOGOUS_RECOMBINATION_HRR	-0.245538	0.120802	0.36634	5.11098e-65	6.55728e-64
REACTOME_SUMOYLATION_OF_SUMOYLATION_PROTEINS	-0.220071	0.148033	0.368103	5.32506e-55	4.22501e-54
REACTOME_SUMOYLATION_OF_CHROMATIN_ORGANIZATION_PROTEINS	-0.226569	0.154326	0.380895	1.15473e-79	3.57077e-78
REACTOME_SUMOYLATION_OF_RNA_BINDING_PROTEINS	-0.226725	0.154241	0.380966	1.84368e-67	2.74504e-66
REACTOME_CYCLIN_A_B1_B2_ASSOCIATED_EVENTS_DURING_G2_M_TRANSITION	-0.267255	0.114616	0.381871	8.25261e-57	6.81688e-56
REACTOME_CONVERSION_FROM_APC_C_CDC20_TO_APC_C_CDH1_IN_LATE_ANAPHASE	-0.224236	0.158425	0.382661	8.42563e-69	1.30273e-67
REACTOME_TRANSPORT_OF_THE_SLBP_DEPENDANT_MATURE_MRNA	-0.228408	0.154839	0.383247	2.25012e-58	2.0558e-57
REACTOME_NUCLEAR_IMPORT_OF_REV_PROTEIN	-0.234214	0.160181	0.394395	3.46793e-59	3.29317e-58
REACTOME_RESOLUTION_OF_D_LOOP_STRUCTURES	-0.261988	0.133441	0.395429	2.22962e-65	2.98768e-64
REACTOME_NUCLEAR_PORE_COMPLEX_NPC_DISASSEMBLY	-0.236441	0.159257	0.395698	1.58076e-62	1.76518e-61
REACTOME_RESOLUTION_OF_SISTER_CHROMATID_COHESION	-0.259761	0.136557	0.396319	9.54834e-86	6.39739e-84
REACTOME_TRANSCRIPTION_OF_E2F_TARGETS_UNDER_NEGATIVE_CONTROL_BY_P107_RBL1_AND_P130_RBL2_IN_COMPLEX_WITH_HDAC1	-0.243029	0.153734	0.396763	5.26632e-62	5.62052e-61
REACTOME_HDR_THROUGH_SINGLE_STRAND_ANNEALING_SSA	-0.285077	0.113048	0.398125	4.57434e-73	9.67834e-72
REACTOME_PROCESSIVE_SYNTHESIS_ON_THE_LAGGING_STRAND	-0.232309	0.167214	0.399523	3.58898e-43	1.84183e-42
REACTOME_PROCESSING_AND_ACTIVATION_OF_SUMO	-0.237984	0.165538	0.403522	2.06317e-57	1.80303e-56
REACTOME_INTERACTIONS_OF_REV_WITH_HOST_CELLULAR_PROTEINS	-0.238658	0.164979	0.403637	1.32084e-64	1.65931e-63
REACTOME_GOLGI_CISTERNAE_PERICENTRIOLAR_STACK_REORGANIZATION	-0.227126	0.176994	0.40412	3.39963e-58	3.05967e-57
REACTOME_SUMOYLATION_OF_DNA_METHYLATION_PROTEINS	-0.238811	0.168618	0.407429	1.9949e-75	4.71735e-74
REACTOME_MITOTIC_SPINDLE_CHECKPOINT	-0.271239	0.139787	0.411027	2.03292e-86	1.53232e-84
REACTOME_CONDENSATION_OF_PROPHASE_CHROMOSOMES	-0.31699	0.0972716	0.414262	7.82803e-60	7.7382e-59
REACTOME_CHK1_CHK2_CDS1_MEDIATED_INACTIVATION_OF_CYCLIN_B_CDK1_COMPLEX	-0.310142	0.107116	0.417258	1.89954e-58	1.74874e-57
REACTOME_TP53_REGULATES_TRANSCRIPTION_OF_GENES_INVOLVED_IN_G1_CELL_CYCLE_ARREST	-0.246969	0.170451	0.417419	2.0798e-63	2.3888e-62
REACTOME_POSTMITOTIC_NUCLEAR_PORE_COMPLEX_NPC_REFORMATION	-0.246162	0.171259	0.417421	4.77151e-65	6.18757e-64
REACTOME_INHIBITION_OF_THE_PROTEOLYTIC_ACTIVITY_OF_APC_C_REQUIRED_FOR_THE_ONSET_OF_ANAPHASE_BY_MITOTIC_SPINDLE_CHECKPOINT_COMPONENTS	-0.245574	0.174052	0.419626	2.69051e-65	3.56566e-64
REACTOME_PHOSPHORYLATION_OF_THE_APC_C	-0.245998	0.176559	0.422557	6.52046e-66	8.83558e-65
REACTOME_G0_AND_EARLY_G1	-0.254481	0.169478	0.423959	6.56685e-71	1.23744e-69
REACTOME_E2F_MEDIATED_REGULATION_OF_DNA_REPLICATION	-0.249442	0.176235	0.425676	1.4431e-69	2.43635e-68
REACTOME_TRANSCRIPTIONAL_REGULATION_BY_E2F6	-0.381538	0.0451882	0.426726	5.56366e-95	8.38722e-93
REACTOME_INITIATION_OF_NUCLEAR_ENVELOPE_NE_REFORMATION	-0.302862	0.132815	0.435677	1.39078e-83	6.21215e-82
REACTOME_SUMOYLATION_OF_DNA_REPLICATION_PROTEINS	-0.256074	0.182177	0.438251	1.42086e-80	4.75989e-79
REACTOME_LAGGING_STRAND_SYNTHESIS	-0.256833	0.184758	0.441591	1.90639e-54	1.50268e-53
REACTOME_HOMOLOGOUS_DNA_PAIRING_AND_STRAND_EXCHANGE	-0.305249	0.13938	0.444629	5.43785e-75	1.26116e-73
REACTOME_POLYMERASE_SWITCHING	-0.260397	0.185938	0.446335	5.64402e-54	4.33547e-53
REACTOME_RESOLUTION_OF_D_LOOP_STRUCTURES_THROUGH_SYNTHESIS_DEPENDENT_STRAND_ANNEALING_SDSA	-0.300105	0.149009	0.449114	6.87938e-71	1.27639e-69
REACTOME_ESTABLISHMENT_OF_SISTER_CHROMATID_COHESION	-0.254091	0.202958	0.457049	2.6421e-55	2.13851e-54
REACTOME_G1_S_SPECIFIC_TRANSCRIPTION	-0.268562	0.194427	0.462988	2.18723e-64	2.69164e-63
REACTOME_DEPOSITION_OF_NEW_CENPA_CONTAINING_NUCLEOSOMES_AT_THE_CENTROMERE	-0.320534	0.164696	0.485231	1.9923e-69	3.24691e-68
REACTOME_MITOTIC_TELOPHASE_CYTOKINESIS	-0.27109	0.218984	0.490074	4.11256e-67	5.97559e-66
REACTOME_DNA_STRAND_ELONGATION	-0.284111	0.214982	0.499093	2.22354e-62	2.43781e-61
REACTOME_POLO_LIKE_KINASE_MEDIATED_EVENTS	-0.278782	0.222288	0.50107	1.8787e-64	2.33579e-63
REACTOME_ACTIVATION_OF_THE_PRE_REPLICATIVE_COMPLEX	-0.289891	0.21336	0.503252	5.47154e-71	1.04741e-69
REACTOME_CDC6_ASSOCIATION_WITH_THE_ORC_ORIGIN_COMPLEX	-0.367611	0.143766	0.511378	3.12491e-83	1.29953e-81
REACTOME_ACTIVATION_OF_ATR_IN_RESPONSE_TO_REPLICATION_STRESS	-0.319485	0.198382	0.517867	1.39919e-78	4.11567e-77
REACTOME_PRC2_METHYLATES_HISTONES_AND_DNA	-0.372338	0.147504	0.519842	1.34538e-88	1.2481e-86
REACTOME_UNWINDING_OF_DNA	-0.327228	0.267043	0.594271	4.78766e-67	6.87371e-66
