# Supplementary material for: Machine learning and multi-omics data reveal driver gene-based molecular subtypes in hepatocellular carcinoma for precision treatment
Source: PLoS Comput Biol. 2024 May 10;20(5):e1012113. doi: 10.1371/journal.pcbi.1012113 (PMC11230636; doi:10.1371/journal.pcbi.1012113)
Supplement: S7 Table — (XLS) [file pcbi.1012113.s018.xls]

## Sheet: Table S7
S7 Table: Protein domains with specific differences in mutation frequencies between the two subtypes
Domain	Feq_A	Feq_B	P.value	TOP 3_GENE_in_CLASS A	TOP 3_GENE_in_CLASS B
Degron	58.0745	44.6064	0.000629	CTNNB1(96);NFE2L2(18);CTNND1(6)	CTNNB1(21);TP53(8);AXIN1(4)
fn3	7.14286	13.1195	0.014491	PTPRD(4);EPHB1(3);EPHA4(2)	PTPRB(10);PTPRD(5);EPHA4(5)
BACK	2.17391	5.24781	0.041968	KLHL23(2);KBTBD7(1);KBTBD6(1)	KEAP1(3);KLHL32(2);KBTBD3(1)
RGS	0.621118	3.49854	0.012632	AXIN1(2)	AXIN1(6);AXIN2(2);GRK6(2)
SNF2_N	8.69565	4.37318	0.027012	CHD2(4);SMARCAD1(4);SMARCA1(3)	CHD1L(3);SRCAP(3);CHD4(2)
HA2	4.34783	1.45773	0.034269	DHX35(4);DHX9(2);DHX16(1)	DHX57(2);DHX16(1);DHX37(1)
RB_A	0.310559	3.49854	0.00332	RBL2(1)	RB1(12);RBL2(1)
