# Supplementary material for: Machine learning and multi-omics data reveal driver gene-based molecular subtypes in hepatocellular carcinoma for precision treatment
Source: PLoS Comput Biol. 2024 May 10;20(5):e1012113. doi: 10.1371/journal.pcbi.1012113 (PMC11230636; doi:10.1371/journal.pcbi.1012113)
Supplement: S8 Table — (XLS) [file pcbi.1012113.s019.xls]

## Sheet: Table S8 
S8 Table: Description of the patient cohort
Clinical	Characteristics	TCGA_LIHC（n = 357）	ICGC_JP(n = 226)	ICGC_FR(n = 107)
Age	Median [1st Qu,3rd Qu]	59 [52，68]	67 [62，74]	64 [57，73]
Gender	Male	241	167	83
	Female	116	59	24
Stage	I	166	35	NA
	II	84	104	NA
	III	80	69	NA
	IV	5	18	NA
	NA	22	0	NA
Grade	I	166	35	NA
	II	84	104	NA
	III	80	69	NA
	IV	5	18	NA
	NA	22	0	NA
Alcohol consumption	Yes	113	NA	NA
	No	226	NA	NA
	NA	18	NA	NA
HBV	Yes	139	NA	NA
	No	218	NA	NA
HCV	Yes	99	NA	NA
	No	258	NA	NA
Vascular invasion	Macro	14	NA	NA
	Micro	89	NA	NA
	None	199	NA	NA
	NA	55	NA	NA
AFP(ng/mL)	Median[1st Qu,3rd Qu]	14251 [4, 282]	NA	NA
Country		USA	Japan	France
